# Supplementary material for: Crystal structure of the salt bis­(tri­ethano­lamine-κ3 N,O,O′)cobalt(II) bis­[2-(2-oxo-2,3-di­hydro-1,3-benzo­thia­zol-3-yl)acetate]
Source: Acta Crystallogr E Crystallogr Commun. 2016 Feb 24;72(Pt 3):420–3. doi: 10.1107/S2056989016002930 (PMC4778810; doi:10.1107/S2056989016002930)
Supplement: Supplementary file 1 [file e-72-00420-sup1.cif]

##############################################################################
#                                                                            #
# This CIF contains the data in a paper accepted for publication in          #
# Acta Crystallographica Section E. It conforms to the requirements of       #
# Notes for Authors for Acta Crystallographica Section E, and has been       #
# peer reviewed under the auspices of the IUCr Commission on Journals.       #
#                                                                            #
# Full details of the Crystallographic Information File format               #
# are given in the paper "The Crystallographic Information File (CIF):       #
# a New Standard Archive File for Crystallography" by S. R. Hall, F. H.      #
# Allen and I. D. Brown [Acta Cryst. (1991), A47, 655-685].                  #
#                                                                            #
# The current version of the core CIF dictionary is obtainable from          #
# ftp://ftp.iucr.org/pub/cif_core.dic.                                       #
#                                                                            #
# Software is freely available for graphical display of the structure(s)     #
# in this CIF. For information consult the CIF software page                 #
# http://www.iucr.org/resources/cif/software.                                #
#                                                                            #
# This file may be used for bona fide research purposes within the           #
# scientific community so long as proper attribution is given to the journal # 
# article from which it was obtained.                                        #
#                                                                            #
##############################################################################
data_I
_audit_creation_method     SHELXL-97
_journal_date_recd_electronic     2016-02-07
_journal_date_accepted     2016-02-18
_journal_name_full     'Acta Crystallographica, Section E'
_journal_year     2016
_journal_volume     72
_journal_issue      3
_journal_page_first     420
_journal_page_last     423
_journal_paper_category     GM
_journal_paper_doi     10.1107/S2056989016002930
_journal_coeditor_code     PJ2027
_publ_contact_author_name     'Jamshid M. Ashurov'
_publ_contact_author_address
;
Institute of Bioorganic Chemistry Academy of Sciences of Uzbekistan
M. Ulugbek Str. 83
Tashkent 700125
Uzbekistan
;
_publ_contact_author_email     atom.uz@mail.ru
_publ_contact_author_fax     '+998712627063'
_publ_contact_author_phone     '+998935514007'
_publ_section_title
;
Crystal structure of the salt
bis(triethanolamine-\k^3^<i>N</i>,<i>O</i>,<i>O</i>')cobalt(II)
bis[2-(2-oxo-2,3-dihydro-1,3-benzothiazol-3-yl)acetate]
;
loop_
    _publ_author_name
    _publ_author_footnote
    _publ_author_address
    'Ashurov, Jamshid M.' .
;
Institute of Bioorganic Chemistry Academy of Sciences of Uzbekistan
M. Ulugbek Str. 83
Tashkent 700125
Uzbekistan
;
    'Obidova, Nodira J.' .
;
Institute of Bioorganic Chemistry Academy of Sciences of Uzbekistan
M. Ulugbek Str. 83
Tashkent 700125
Uzbekistan
;
    'Abdireymov, Hudaybergen B.' .
;
Karakalpak State University
Nukus str. Abdirova 1
Karakalpakstan 742012
Uzbekistan
;
    'Ibragimov, Bakhtiyar T.' .
;
Institute of Bioorganic Chemistry Academy of Sciences of Uzbekistan
M. Ulugbek Str. 83
Tashkent 700125
Uzbekistan
;
_publ_section_synopsis
;
The reaction of 2-(2-oxo-2,3-dihydro-1,3-benzothiazol-3-yl)acetic acid (NBTA)
and triethanolamine (TEA) with Co(NO~3~)~2~ results in the formation of the
title complex. In the complex cation, the Co^II^ ion is octahedrally
coordinated by two <i>N</i>,<i>O</i>,<i>O</i>'-tridentate TEA molecules with a
facial distribution and the N atoms in a <i>trans</i> arrangement.
;
_chemical_name_systematic
;
Bis(triethanolamine-\k^3^<i>N</i>,<i>O</i>,<i>O</i>')cobalt(II)
bis[2-(2-oxo-2,3-dihydro-1,3-benzothiazol-3-yl)acetate]
;
_chemical_name_common     ?
_chemical_formula_moiety     'C12 H30 Co N2 O6 2+, 2(C9 H6 N O3 S -)'
_chemical_formula_sum     'C30 H42 Co N4 O12 S2'
_chemical_formula_iupac     '[Co (C6 H15 N O3)2] (C9 H6 N O3 S)2'
_chemical_formula_weight     773.73
_chemical_melting_point     ?
_symmetry_cell_setting     monoclinic
_symmetry_space_group_name_H-M     'P 21/c'
_symmetry_space_group_name_hall     '-P 2ybc'
loop_
    _symmetry_equiv_pos_as_xyz
    'x, y, z'
    '-x, y+1/2, -z+1/2'
    '-x, -y, -z'
    'x, -y-1/2, z-1/2'
_cell_length_a     14.6953(6)
_cell_length_b     9.7043(3)
_cell_length_c     12.1311(4)
_cell_angle_alpha     90.00
_cell_angle_beta     98.513(4)
_cell_angle_gamma     90.00
_cell_volume     1710.94(11)
_cell_formula_units_Z     2
_cell_measurement_reflns_used     1414
_cell_measurement_theta_min     3.6846
_cell_measurement_theta_max     75.2689
_cell_measurement_temperature     293(2)
_exptl_crystal_description     'block'
_exptl_crystal_colour     'dark orange'
_exptl_crystal_size_max     0.28
_exptl_crystal_size_mid     0.24
_exptl_crystal_size_min     0.18
_exptl_crystal_density_diffrn     1.502
_exptl_crystal_density_meas     ?
_exptl_crystal_density_method     'not measured'
_exptl_crystal_F_000     810
_exptl_absorpt_coefficient_mu     5.658
_exptl_absorpt_correction_type     multi-scan
_exptl_absorpt_process_details
;
(SCALE3 ABSPACK in CrysAlis PRO; Oxford Diffraction, 2009)
;
_exptl_absorpt_correction_T_min     0.280
_exptl_absorpt_correction_T_max     0.797
_exptl_special_details     ?
_diffrn_ambient_temperature     293(2)
_diffrn_radiation_type     CuK\a
_diffrn_radiation_wavelength     1.54184
_diffrn_radiation_source     'fine-focus sealed tube'
_diffrn_radiation_monochromator     graphite
_diffrn_measurement_device_type     'Oxford Diffraction Xcalibur Ruby'
_diffrn_measurement_method     '\w scans'
_diffrn_detector_area_resol_mean     10.2576
_diffrn_reflns_number     7096
_diffrn_reflns_av_R_equivalents     0.0481
_diffrn_reflns_av_sigmaI/netI     0.0586
_diffrn_reflns_theta_min     5.48
_diffrn_reflns_theta_max     75.79
_diffrn_reflns_theta_full     75.79
_diffrn_measured_fraction_theta_max     0.997
_diffrn_measured_fraction_theta_full     0.997
_diffrn_reflns_limit_h_min     -18
_diffrn_reflns_limit_h_max     17
_diffrn_reflns_limit_k_min     -10
_diffrn_reflns_limit_k_max     12
_diffrn_reflns_limit_l_min     -12
_diffrn_reflns_limit_l_max     15
_diffrn_standards_number     2871
_diffrn_standards_interval_count     ?
_diffrn_standards_interval_time     14.2300
_diffrn_standards_decay_%     ?
_refine_special_details
;
 Refinement of F^2^ against ALL reflections.  The weighted R-factor wR and
 goodness of fit S are based on F^2^, conventional R-factors R are based
 on F, with F set to zero for negative F^2^. The threshold expression of
 F^2^ > 2sigma(F^2^) is used only for calculating R-factors(gt) etc. and is
 not relevant to the choice of reflections for refinement.  R-factors based
 on F^2^ are statistically about twice as large as those based on F, and R-
 factors based on ALL data will be even larger.
;
_reflns_number_total     3487
_reflns_number_gt     2693
_reflns_threshold_expression     >2sigma(I)
_refine_ls_structure_factor_coef     Fsqd
_refine_ls_matrix_type     full
_refine_ls_R_factor_all     0.0777
_refine_ls_R_factor_gt     0.0605
_refine_ls_wR_factor_gt     0.1563
_refine_ls_wR_factor_ref     0.1748
_refine_ls_goodness_of_fit_ref     1.027
_refine_ls_restrained_S_all     1.034
_refine_ls_number_reflns     3487
_refine_ls_number_parameters     230
_refine_ls_number_restraints     6
_refine_ls_hydrogen_treatment     mixed
_refine_ls_weighting_scheme     calc
_refine_ls_weighting_details
         'calc w=1/[\s^2^(Fo^2^)+(0.0899P)^2^+0.4878P] where P=(Fo^2^+2Fc^2^)/3'
_atom_sites_solution_hydrogens     geom
_atom_sites_solution_primary     direct
_atom_sites_solution_secondary     difmap
_refine_ls_shift/su_max     0.000
_refine_ls_shift/su_mean     0.000
_refine_diff_density_max     0.470
_refine_diff_density_min     -0.530
_refine_ls_extinction_method     none
_refine_ls_extinction_coef     ?
loop_
    _atom_type_symbol
    _atom_type_description
    _atom_type_scat_dispersion_real
    _atom_type_scat_dispersion_imag
    _atom_type_scat_source
    'C' 'C' 0.0181 0.0091
                         'International Tables Vol C Tables 4.2.6.8 and 6.1.1.4'
    'H' 'H' 0.0000 0.0000
                         'International Tables Vol C Tables 4.2.6.8 and 6.1.1.4'
    'N' 'N' 0.0311 0.0180
                         'International Tables Vol C Tables 4.2.6.8 and 6.1.1.4'
    'O' 'O' 0.0492 0.0322
                         'International Tables Vol C Tables 4.2.6.8 and 6.1.1.4'
    'S' 'S' 0.3331 0.5567
                         'International Tables Vol C Tables 4.2.6.8 and 6.1.1.4'
    'Co' 'Co' -2.3653 3.6143
                         'International Tables Vol C Tables 4.2.6.8 and 6.1.1.4'
_computing_data_collection
;
CrysAlis PRO (Oxford Diffraction, 2009)
;
_computing_cell_refinement
;
CrysAlis PRO (Oxford Diffraction, 2009)
;
_computing_data_reduction
;
CrysAlis PRO (Oxford Diffraction, 2009)
;
_computing_structure_solution
;
SHELXS97 (Sheldrick, 2008)
;
_computing_structure_refinement
;
SHELXL97 (Sheldrick, 2008)
;
_computing_molecular_graphics
;
XP in SHELXTL (Sheldrick, 2008)
;
_computing_publication_material
;
SHELXTL (Sheldrick, 2008)
;
loop_
    _atom_site_type_symbol
    _atom_site_label
    _atom_site_fract_x
    _atom_site_fract_y
    _atom_site_fract_z
    _atom_site_U_iso_or_equiv
    _atom_site_adp_type
    _atom_site_calc_flag
    _atom_site_refinement_flags
    _atom_site_occupancy
    _atom_site_symmetry_multiplicity
    _atom_site_disorder_assembly
    _atom_site_disorder_group
    Co Co1 1.0000 0.0000 1.0000 0.0321(2) Uani d SD 1 2 . .
    S S1 1.42643(10) 0.51313(12) 1.23063(9) 0.0613(3) Uani d . 1 1 . .
    O O4 1.09939(16) -0.1150(3) 1.1029(2) 0.0405(6) Uani d D 1 1 . .
    H H4 1.1359(16) -0.175(3) 1.078(2) 0.061 Uiso d D 1 1 . .
    O O2 1.21319(18) 0.7409(3) 1.0090(3) 0.0511(7) Uani d . 1 1 . .
    O O5 0.92168(17) 0.0172(2) 1.1309(2) 0.0397(6) Uani d D 1 1 . .
    H H5 0.8630(7) 0.025(4) 1.130(2) 0.060 Uiso d D 1 1 . .
    C C4 1.3618(3) 0.3107(6) 0.8983(4) 0.0640(12) Uani d . 1 1 . .
    H H4A 1.3469 0.2728 0.8275 0.077 Uiso calc R 1 1 . .
    N N2 1.07355(19) 0.1681(3) 1.0879(2) 0.0354(6) Uani d . 1 1 . .
    O O6 1.1297(3) 0.4967(3) 0.9585(3) 0.0719(11) Uani d . 1 1 . .
    H H6 1.1537 0.5703 0.9793 0.108 Uiso calc R 1 1 . .
    O O3 1.25064(18) 0.9228(3) 0.9142(3) 0.0593(8) Uani d . 1 1 . .
    O O1 1.4058(3) 0.7837(3) 1.1993(3) 0.0715(9) Uani d . 1 1 . .
    N N1 1.3885(2) 0.6444(3) 1.0445(3) 0.0432(7) Uani d . 1 1 . .
    C C11 1.0861(3) 0.2771(4) 1.0053(3) 0.0455(9) Uani d . 1 1 . .
    H H11A 1.0256 0.3054 0.9693 0.055 Uiso calc R 1 1 . .
    H H11B 1.1176 0.2363 0.9484 0.055 Uiso calc R 1 1 . .
    C C1 1.4051(2) 0.4195(4) 1.1068(3) 0.0441(8) Uani d . 1 1 . .
    C C9 1.2684(2) 0.8119(4) 0.9634(3) 0.0437(8) Uani d . 1 1 . .
    C C10 1.1382(3) 0.4043(4) 1.0483(3) 0.0507(9) Uani d . 1 1 . .
    H H10A 1.1122 0.4435 1.1102 0.061 Uiso calc R 1 1 . .
    H H10B 1.2024 0.3826 1.0731 0.061 Uiso calc R 1 1 . .
    C C6 1.3850(2) 0.5060(4) 1.0156(3) 0.0405(8) Uani d . 1 1 . .
    C C13 1.1640(3) 0.1118(4) 1.1391(4) 0.0535(10) Uani d . 1 1 . .
    H H13A 1.1899 0.1712 1.2002 0.064 Uiso calc R 1 1 . .
    H H13B 1.2056 0.1126 1.0841 0.064 Uiso calc R 1 1 . .
    C C15 1.0160(3) 0.2213(4) 1.1688(3) 0.0464(9) Uani d . 1 1 . .
    H H15A 0.9732 0.2890 1.1321 0.056 Uiso calc R 1 1 . .
    H H15B 1.0551 0.2672 1.2292 0.056 Uiso calc R 1 1 . .
    C C8 1.3671(3) 0.7592(4) 0.9693(4) 0.0500(10) Uani d . 1 1 . .
    H H8A 1.3771 0.7314 0.8952 0.060 Uiso calc R 1 1 . .
    H H8B 1.4092 0.8341 0.9928 0.060 Uiso calc R 1 1 . .
    C C7 1.4049(3) 0.6711(5) 1.1570(4) 0.0520(10) Uani d . 1 1 . .
    C C12 1.1576(3) -0.0320(5) 1.1821(4) 0.0542(11) Uani d D 1 1 . .
    H H12A 1.2186 -0.0725 1.1962 0.065 Uiso calc R 1 1 . .
    H H12B 1.1329 -0.0298 1.2520 0.065 Uiso calc R 1 1 . .
    C C3 1.3811(3) 0.2232(5) 0.9886(4) 0.0628(12) Uani d . 1 1 . .
    H H3 1.3783 0.1283 0.9781 0.075 Uiso calc R 1 1 . .
    C C5 1.3638(3) 0.4522(5) 0.9094(3) 0.0522(10) Uani d . 1 1 . .
    H H5A 1.3512 0.5095 0.8475 0.063 Uiso calc R 1 1 . .
    C C2 1.4045(3) 0.2764(4) 1.0941(4) 0.0540(10) Uani d . 1 1 . .
    H H2 1.4195 0.2186 1.1552 0.065 Uiso calc R 1 1 . .
    C C14 0.9626(3) 0.1087(4) 1.2162(3) 0.0480(9) Uani d D 1 1 . .
    H H14A 1.0035 0.0572 1.2714 0.058 Uiso calc R 1 1 . .
    H H14B 0.9148 0.1495 1.2530 0.058 Uiso calc R 1 1 . .
loop_
    _atom_site_aniso_label
    _atom_site_aniso_U_11
    _atom_site_aniso_U_22
    _atom_site_aniso_U_33
    _atom_site_aniso_U_12
    _atom_site_aniso_U_13
    _atom_site_aniso_U_23
    Co1 0.0309(4) 0.0303(4) 0.0344(4) 0.0010(3) 0.0022(3) 0.0001(3)
    S1 0.0879(9) 0.0538(7) 0.0408(5) 0.0058(5) 0.0049(5) 0.0012(4)
    O4 0.0378(12) 0.0369(14) 0.0464(13) 0.0066(10) 0.0050(10) 0.0020(11)
    O2 0.0412(13) 0.0348(14) 0.0799(19) 0.0011(11) 0.0180(13) 0.0036(13)
    O5 0.0371(12) 0.0378(14) 0.0445(14) -0.0006(10) 0.0072(10) -0.0045(10)
    C4 0.056(2) 0.075(3) 0.058(3) 0.007(2) -0.001(2) -0.025(2)
    N2 0.0368(14) 0.0308(15) 0.0384(14) -0.0032(11) 0.0050(11) -0.0025(12)
    O6 0.090(3) 0.048(2) 0.072(2) -0.0219(16) -0.007(2) 0.0152(16)
    O3 0.0405(14) 0.0499(18) 0.089(2) 0.0076(13) 0.0143(14) 0.0197(16)
    O1 0.094(3) 0.0485(19) 0.069(2) 0.0017(17) 0.0040(18) -0.0165(16)
    N1 0.0388(15) 0.0467(19) 0.0439(16) 0.0064(13) 0.0056(12) 0.0039(14)
    C11 0.052(2) 0.039(2) 0.0442(19) -0.0072(17) 0.0051(16) -0.0020(16)
    C1 0.0381(17) 0.048(2) 0.046(2) 0.0000(16) 0.0090(15) -0.0006(17)
    C9 0.0375(17) 0.041(2) 0.052(2) 0.0019(15) 0.0066(15) -0.0002(17)
    C10 0.057(2) 0.043(2) 0.051(2) -0.0116(18) 0.0041(18) -0.0016(18)
    C6 0.0294(15) 0.050(2) 0.0422(19) 0.0057(14) 0.0044(14) -0.0037(16)
    C13 0.041(2) 0.049(2) 0.066(2) -0.0023(17) -0.0108(18) -0.012(2)
    C15 0.055(2) 0.040(2) 0.045(2) -0.0034(17) 0.0101(17) -0.0086(17)
    C8 0.0390(18) 0.051(2) 0.062(2) 0.0061(17) 0.0114(17) 0.011(2)
    C7 0.054(2) 0.047(2) 0.054(2) 0.0028(18) 0.0059(18) -0.003(2)
    C12 0.055(2) 0.048(2) 0.053(2) 0.0105(18) -0.0121(19) -0.0029(19)
    C3 0.052(2) 0.051(3) 0.086(3) 0.000(2) 0.014(2) -0.017(2)
    C5 0.046(2) 0.066(3) 0.043(2) 0.013(2) 0.0007(17) -0.009(2)
    C2 0.053(2) 0.044(2) 0.067(3) 0.0011(18) 0.014(2) 0.003(2)
    C14 0.056(2) 0.048(2) 0.0405(19) -0.0068(18) 0.0112(16) -0.0064(17)
_geom_special_details
;
 All esds (except the esd in the dihedral angle between two l.s. planes)
 are estimated using the full covariance matrix.  The cell esds are taken
 into account individually in the estimation of esds in distances, angles
 and torsion angles; correlations between esds in cell parameters are only
 used when they are defined by crystal symmetry.  An approximate (isotropic)
 treatment of cell esds is used for estimating esds involving l.s. planes.
;
loop_
    _geom_bond_atom_site_label_1
    _geom_bond_atom_site_label_2
    _geom_bond_site_symmetry_2
    _geom_bond_distance
    _geom_bond_publ_flag
    Co1 O4 . 2.097(2) ?
    Co1 O4 3_757 2.097(2) ?
    Co1 O5 3_757 2.101(3) ?
    Co1 O5 . 2.101(3) ?
    Co1 N2 3_757 2.151(3) ?
    Co1 N2 . 2.151(3) ?
    S1 C1 . 1.744(4) ?
    S1 C7 . 1.779(5) ?
    O4 C12 . 1.436(5) ?
    O4 H4 . 0.875(9) ?
    O2 C9 . 1.254(4) ?
    O5 C14 . 1.427(4) ?
    O5 H5 . 0.863(9) ?
    C4 C5 . 1.380(7) ?
    C4 C3 . 1.382(7) ?
    C4 H4A . 0.9300 ?
    N2 C15 . 1.480(4) ?
    N2 C13 . 1.486(5) ?
    N2 C11 . 1.487(5) ?
    O6 C10 . 1.401(5) ?
    O6 H6 . 0.8200 ?
    O3 C9 . 1.239(5) ?
    O1 C7 . 1.207(5) ?
    N1 C7 . 1.374(5) ?
    N1 C6 . 1.387(5) ?
    N1 C8 . 1.445(5) ?
    C11 C10 . 1.505(5) ?
    C11 H11A . 0.9700 ?
    C11 H11B . 0.9700 ?
    C1 C6 . 1.386(5) ?
    C1 C2 . 1.398(6) ?
    C9 C8 . 1.529(5) ?
    C10 H10A . 0.9700 ?
    C10 H10B . 0.9700 ?
    C6 C5 . 1.382(5) ?
    C13 C12 . 1.498(6) ?
    C13 H13A . 0.9700 ?
    C13 H13B . 0.9700 ?
    C15 C14 . 1.509(5) ?
    C15 H15A . 0.9700 ?
    C15 H15B . 0.9700 ?
    C8 H8A . 0.9700 ?
    C8 H8B . 0.9700 ?
    C12 H12A . 0.9700 ?
    C12 H12B . 0.9700 ?
    C3 C2 . 1.374(6) ?
    C3 H3 . 0.9300 ?
    C5 H5A . 0.9300 ?
    C2 H2 . 0.9300 ?
    C14 H14A . 0.9700 ?
    C14 H14B . 0.9700 ?
loop_
    _geom_angle_atom_site_label_1
    _geom_angle_atom_site_label_2
    _geom_angle_atom_site_label_3
    _geom_angle_site_symmetry_1
    _geom_angle_site_symmetry_3
    _geom_angle
    _geom_angle_publ_flag
    O4 Co1 O4 . 3_757 179.9990(10)
                                 ?
    O4 Co1 O5 . 3_757 89.79(10) ?
    O4 Co1 O5 3_757 3_757 90.21(10) ?
    O4 Co1 O5 . . 90.21(10) ?
    O4 Co1 O5 3_757 . 89.79(10) ?
    O5 Co1 O5 3_757 . 180.00(14) ?
    O4 Co1 N2 . 3_757 98.40(10) ?
    O4 Co1 N2 3_757 3_757 81.60(10) ?
    O5 Co1 N2 3_757 3_757 81.74(10) ?
    O5 Co1 N2 . 3_757 98.26(10) ?
    O4 Co1 N2 . . 81.60(10) ?
    O4 Co1 N2 3_757 . 98.40(10) ?
    O5 Co1 N2 3_757 . 98.26(10) ?
    O5 Co1 N2 . . 81.74(10) ?
    N2 Co1 N2 3_757 . 180.0 ?
    C1 S1 C7 . . 91.15(19) ?
    C12 O4 Co1 . . 113.2(2) ?
    C12 O4 H4 . . 105.5(16) ?
    Co1 O4 H4 . . 124.2(16) ?
    C14 O5 Co1 . . 112.2(2) ?
    C14 O5 H5 . . 105.9(15) ?
    Co1 O5 H5 . . 130.5(18) ?
    C5 C4 C3 . . 122.3(4) ?
    C5 C4 H4A . . 118.8 ?
    C3 C4 H4A . . 118.8 ?
    C15 N2 C13 . . 114.6(3) ?
    C15 N2 C11 . . 109.8(3) ?
    C13 N2 C11 . . 110.5(3) ?
    C15 N2 Co1 . . 107.4(2) ?
    C13 N2 Co1 . . 106.3(2) ?
    C11 N2 Co1 . . 108.0(2) ?
    C10 O6 H6 . . 109.5 ?
    C7 N1 C6 . . 115.3(3) ?
    C7 N1 C8 . . 118.2(3) ?
    C6 N1 C8 . . 126.1(3) ?
    N2 C11 C10 . . 117.2(3) ?
    N2 C11 H11A . . 108.0 ?
    C10 C11 H11A . . 108.0 ?
    N2 C11 H11B . . 108.0 ?
    C10 C11 H11B . . 108.0 ?
    H11A C11 H11B . . 107.2 ?
    C6 C1 C2 . . 121.1(4) ?
    C6 C1 S1 . . 111.2(3) ?
    C2 C1 S1 . . 127.6(3) ?
    O3 C9 O2 . . 125.8(3) ?
    O3 C9 C8 . . 116.4(3) ?
    O2 C9 C8 . . 117.8(3) ?
    O6 C10 C11 . . 105.9(3) ?
    O6 C10 H10A . . 110.6 ?
    C11 C10 H10A . . 110.6 ?
    O6 C10 H10B . . 110.6 ?
    C11 C10 H10B . . 110.6 ?
    H10A C10 H10B . . 108.7 ?
    C5 C6 C1 . . 120.5(4) ?
    C5 C6 N1 . . 126.6(4) ?
    C1 C6 N1 . . 112.9(3) ?
    N2 C13 C12 . . 112.9(3) ?
    N2 C13 H13A . . 109.0 ?
    C12 C13 H13A . . 109.0 ?
    N2 C13 H13B . . 109.0 ?
    C12 C13 H13B . . 109.0 ?
    H13A C13 H13B . . 107.8 ?
    N2 C15 C14 . . 112.4(3) ?
    N2 C15 H15A . . 109.1 ?
    C14 C15 H15A . . 109.1 ?
    N2 C15 H15B . . 109.1 ?
    C14 C15 H15B . . 109.1 ?
    H15A C15 H15B . . 107.9 ?
    N1 C8 C9 . . 113.8(3) ?
    N1 C8 H8A . . 108.8 ?
    C9 C8 H8A . . 108.8 ?
    N1 C8 H8B . . 108.8 ?
    C9 C8 H8B . . 108.8 ?
    H8A C8 H8B . . 107.7 ?
    O1 C7 N1 . . 125.6(4) ?
    O1 C7 S1 . . 125.2(3) ?
    N1 C7 S1 . . 109.2(3) ?
    O4 C12 C13 . . 110.6(3) ?
    O4 C12 H12A . . 109.5 ?
    C13 C12 H12A . . 109.5 ?
    O4 C12 H12B . . 109.5 ?
    C13 C12 H12B . . 109.5 ?
    H12A C12 H12B . . 108.1 ?
    C2 C3 C4 . . 120.1(5) ?
    C2 C3 H3 . . 120.0 ?
    C4 C3 H3 . . 120.0 ?
    C4 C5 C6 . . 117.7(4) ?
    C4 C5 H5A . . 121.1 ?
    C6 C5 H5A . . 121.1 ?
    C3 C2 C1 . . 118.2(4) ?
    C3 C2 H2 . . 120.9 ?
    C1 C2 H2 . . 120.9 ?
    O5 C14 C15 . . 111.2(3) ?
    O5 C14 H14A . . 109.4 ?
    C15 C14 H14A . . 109.4 ?
    O5 C14 H14B . . 109.4 ?
    C15 C14 H14B . . 109.4 ?
    H14A C14 H14B . . 108.0 ?
loop_
    _geom_torsion_atom_site_label_1
    _geom_torsion_atom_site_label_2
    _geom_torsion_atom_site_label_3
    _geom_torsion_atom_site_label_4
    _geom_torsion_site_symmetry_1
    _geom_torsion_site_symmetry_2
    _geom_torsion_site_symmetry_3
    _geom_torsion_site_symmetry_4
    _geom_torsion
    _geom_torsion_publ_flag
    O4 Co1 O4 C12 3_757 . . . -139(11) ?
    O5 Co1 O4 C12 3_757 . . . 103.4(3) ?
    O5 Co1 O4 C12 . . . . -76.6(3) ?
    N2 Co1 O4 C12 3_757 . . . -175.0(3) ?
    N2 Co1 O4 C12 . . . . 5.0(3) ?
    O4 Co1 O5 C14 . . . . 72.2(2) ?
    O4 Co1 O5 C14 3_757 . . . -107.8(2) ?
    O5 Co1 O5 C14 3_757 . . . -141.4(8) ?
    N2 Co1 O5 C14 3_757 . . . 170.7(2) ?
    N2 Co1 O5 C14 . . . . -9.3(2) ?
    O4 Co1 N2 C15 . . . . -105.4(2) ?
    O4 Co1 N2 C15 3_757 . . . 74.6(2) ?
    O5 Co1 N2 C15 3_757 . . . 166.0(2) ?
    O5 Co1 N2 C15 . . . . -14.0(2) ?
    N2 Co1 N2 C15 3_757 . . . -5(14) ?
    O4 Co1 N2 C13 . . . . 17.6(2) ?
    O4 Co1 N2 C13 3_757 . . . -162.4(2) ?
    O5 Co1 N2 C13 3_757 . . . -70.9(3) ?
    O5 Co1 N2 C13 . . . . 109.1(3) ?
    N2 Co1 N2 C13 3_757 . . . 118(14) ?
    O4 Co1 N2 C11 . . . . 136.3(2) ?
    O4 Co1 N2 C11 3_757 . . . -43.7(2) ?
    O5 Co1 N2 C11 3_757 . . . 47.7(2) ?
    O5 Co1 N2 C11 . . . . -132.3(2) ?
    N2 Co1 N2 C11 3_757 . . . -123(13) ?
    C15 N2 C11 C10 . . . . 64.6(4) ?
    C13 N2 C11 C10 . . . . -62.7(4) ?
    Co1 N2 C11 C10 . . . . -178.6(3) ?
    C7 S1 C1 C6 . . . . 1.4(3) ?
    C7 S1 C1 C2 . . . . -177.0(4) ?
    N2 C11 C10 O6 . . . . -172.3(4) ?
    C2 C1 C6 C5 . . . . 0.1(6) ?
    S1 C1 C6 C5 . . . . -178.4(3) ?
    C2 C1 C6 N1 . . . . 179.6(3) ?
    S1 C1 C6 N1 . . . . 1.1(4) ?
    C7 N1 C6 C5 . . . . 175.5(4) ?
    C8 N1 C6 C5 . . . . 2.5(6) ?
    C7 N1 C6 C1 . . . . -4.1(5) ?
    C8 N1 C6 C1 . . . . -177.1(3) ?
    C15 N2 C13 C12 . . . . 80.4(4) ?
    C11 N2 C13 C12 . . . . -154.9(3) ?
    Co1 N2 C13 C12 . . . . -38.0(4) ?
    C13 N2 C15 C14 . . . . -83.1(4) ?
    C11 N2 C15 C14 . . . . 151.8(3) ?
    Co1 N2 C15 C14 . . . . 34.7(4) ?
    C7 N1 C8 C9 . . . . -77.0(5) ?
    C6 N1 C8 C9 . . . . 95.8(4) ?
    O3 C9 C8 N1 . . . . 169.0(4) ?
    O2 C9 C8 N1 . . . . -10.3(5) ?
    C6 N1 C7 O1 . . . . -176.0(4) ?
    C8 N1 C7 O1 . . . . -2.4(6) ?
    C6 N1 C7 S1 . . . . 4.9(4) ?
    C8 N1 C7 S1 . . . . 178.5(3) ?
    C1 S1 C7 O1 . . . . 177.4(4) ?
    C1 S1 C7 N1 . . . . -3.5(3) ?
    Co1 O4 C12 C13 . . . . -26.9(4) ?
    N2 C13 C12 O4 . . . . 44.2(5) ?
    C5 C4 C3 C2 . . . . -0.9(7) ?
    C3 C4 C5 C6 . . . . -0.7(7) ?
    C1 C6 C5 C4 . . . . 1.1(6) ?
    N1 C6 C5 C4 . . . . -178.4(4) ?
    C4 C3 C2 C1 . . . . 2.0(6) ?
    C6 C1 C2 C3 . . . . -1.6(6) ?
    S1 C1 C2 C3 . . . . 176.6(3) ?
    Co1 O5 C14 C15 . . . . 30.8(4) ?
    N2 C15 C14 O5 . . . . -44.5(4) ?
loop_
    _geom_hbond_atom_site_label_D
    _geom_hbond_atom_site_label_H
    _geom_hbond_atom_site_label_A
    _geom_hbond_site_symmetry_A
    _geom_hbond_distance_DH
    _geom_hbond_distance_HA
    _geom_hbond_distance_DA
    _geom_hbond_angle_DHA
    O4 H4 O2 1_545 0.88(3) 1.71(3) 2.572(4) 166(3)
    O5 H5 O3 3_767 0.864(12) 1.752(17) 2.577(4) 159(3)
    O6 H6 O2 . 0.82 1.88 2.697(4) 173
    C8 H8A O1 4_575 0.97 2.48 3.432(6) 167
    C12 H12B O6 4_566 0.97 2.53 3.455(6) 159
