# Supplementary material for: Crystal structure of the salt bis­(tri­ethano­lamine-κ3 N,O,O′)cobalt(II) bis­[2-(2-oxo-2,3-di­hydro-1,3-benzo­thia­zol-3-yl)acetate]
Source: Acta Crystallogr E Crystallogr Commun. 2016 Feb 24;72(Pt 3):420–3. doi: 10.1107/S2056989016002930 (PMC4778810; doi:10.1107/S2056989016002930)
Supplement: Supplementary file 2 [file e-72-00420-Isup2.hkl]

# 
# h,k,l, Fc-squared, Fo-squared, sigma(Fo-squared) and status flag 
# 
data_I
_shelx_title ' I' 
_shelx_refln_list_code          4 
_shelx_F_calc_maximum      170.41 
_exptl_crystal_F_000       810.00 
_reflns_d_resolution_high  0.7953 
 
loop_ 
 _symmetry_equiv_pos_as_xyz 
 'x, y, z' 
 '-x, y+1/2, -z+1/2' 
 '-x, -y, -z' 
 'x, -y-1/2, z-1/2' 
 
_cell_length_a    14.6953 
_cell_length_b     9.7043 
_cell_length_c    12.1311 
_cell_angle_alpha  90.000 
_cell_angle_beta   98.513 
_cell_angle_gamma  90.000 
 
_shelx_F_squared_multiplier     1.000 
 
loop_ 
 _refln_index_h 
 _refln_index_k 
 _refln_index_l 
 _refln_F_squared_calc 
 _refln_F_squared_meas 
 _refln_F_squared_sigma 
 _refln_observed_status 
   2   0   0    12193.10    11570.29    239.48 o 
   3   0   0     5997.41     7000.33     93.70 o 
   4   0   0    29039.02    33911.34    386.42 o 
   5   0   0    24006.14    25126.18   1267.28 o 
   6   0   0     8861.08    10095.58    344.98 o 
   7   0   0      928.73      644.09     41.93 o 
   8   0   0     5075.68     5224.96    349.10 o 
   9   0   0      129.28      190.54     25.41 o 
  10   0   0     1470.73     1448.58     77.63 o 
  11   0   0      491.80      498.19     27.05 o 
  12   0   0     1006.03      917.79     65.61 o 
  13   0   0      716.20      573.60     52.17 o 
  14   0   0      338.45      304.26     36.89 o 
  15   0   0      122.22      104.83     21.94 o 
  16   0   0       22.02       30.24     11.99 o 
  17   0   0       18.87       18.15      8.12 o 
  18   0   0        9.10       20.69      6.47 o 
   1   1   0     1452.35     1654.94     55.06 o 
   2   1   0     1479.37     1549.51     50.69 o 
   3   1   0     2475.48     2636.54     40.73 o 
   4   1   0     1366.65     1263.95     82.78 o 
   5   1   0     1460.78     1619.28     36.83 o 
   6   1   0       18.40       23.62      3.24 o 
   7   1   0     1136.04     1254.07     31.90 o 
   8   1   0        1.06       11.12      9.79 o 
   9   1   0        2.89        2.92      3.96 o 
  10   1   0      131.05      133.97     13.34 o 
  11   1   0      156.27      158.15     15.59 o 
  12   1   0       11.85       10.83      5.69 o 
  13   1   0        0.51       -2.65      8.42 o 
  14   1   0       51.22       54.22     11.20 o 
  15   1   0       31.82       35.61     12.33 o 
  16   1   0        1.52        1.38      7.71 o 
  17   1   0       51.30       45.51      8.54 o 
  18   1   0       77.46       80.29     12.62 o 
   0   2   0     1582.81     1530.03     47.58 o 
   1   2   0     4107.33     4248.94     55.94 o 
   2   2   0     2304.52     2338.77     39.65 o 
   3   2   0     1644.96     1703.91    114.54 o 
   4   2   0       93.52       72.28     11.88 o 
   5   2   0      216.82      272.04     17.60 o 
   6   2   0      830.51      740.43     77.16 o 
   7   2   0     5866.56     5627.84    122.76 o 
   8   2   0      212.32      189.75     14.74 o 
   9   2   0      964.47      849.99     55.48 o 
  10   2   0       72.77       85.95     13.98 o 
  11   2   0      127.70      134.81     14.94 o 
  12   2   0      797.68      758.05     34.92 o 
  13   2   0      125.98      114.16     13.74 o 
  14   2   0      131.37      120.07     15.87 o 
  15   2   0       24.55       28.25      8.63 o 
  16   2   0      231.83      276.05     20.81 o 
  17   2   0       61.05       42.42      7.00 o 
  18   2   0       26.31       25.20      6.54 o 
   1   3   0        0.13        5.48      2.44 o 
   2   3   0      850.77      868.62     68.13 o 
   3   3   0     1761.48     1818.65     68.35 o 
   4   3   0     3184.27     3588.42     47.08 o 
   5   3   0     2278.67     2616.47     69.12 o 
   6   3   0      137.28      155.03     14.66 o 
   7   3   0      269.88      320.00     17.17 o 
   8   3   0       14.14       13.03      3.73 o 
   9   3   0        0.14        4.22      6.30 o 
  10   3   0        6.80       10.67      7.23 o 
  11   3   0       20.08       29.03      7.89 o 
  12   3   0       71.89       81.60     12.18 o 
  13   3   0      377.10      380.31     24.25 o 
  14   3   0       85.14       82.82      9.40 o 
  15   3   0       58.32       46.40     10.39 o 
  16   3   0        5.74        9.35      8.81 o 
  17   3   0        2.10       -3.81      4.99 o 
   0   4   0    16342.98    17369.39    548.36 o 
   1   4   0      177.00      255.85      8.58 o 
   2   4   0     3058.90     3186.90     61.66 o 
   3   4   0     1683.09     1860.04     69.79 o 
   4   4   0       55.25       56.89      6.90 o 
   5   4   0     4808.83     5035.84    217.56 o 
   6   4   0       33.24       28.46      7.46 o 
   7   4   0      705.23      597.80     32.05 o 
   8   4   0      337.44      336.79     17.98 o 
   9   4   0      884.67      939.04     46.43 o 
  10   4   0      568.37      625.55     33.63 o 
  11   4   0      248.26      307.14     23.35 o 
  12   4   0      107.37       98.47     16.65 o 
  13   4   0      196.12      197.64     21.79 o 
  14   4   0      760.97      788.60     32.72 o 
  15   4   0       92.85       84.01     11.33 o 
  16   4   0      147.44      168.82     20.29 o 
   1   5   0      392.64      427.96     35.29 o 
   2   5   0      733.85     1092.60     27.71 o 
   3   5   0      769.80      865.59     55.29 o 
   4   5   0      273.24      266.82     18.33 o 
   5   5   0      255.36      270.14     15.87 o 
   6   5   0        0.62       -4.03      4.03 o 
   7   5   0      260.06      290.98     20.78 o 
   8   5   0      253.69      268.34     18.22 o 
   9   5   0       10.19        5.09      5.39 o 
  10   5   0        0.06       13.38      5.48 o 
  11   5   0      390.39      445.80     28.49 o 
  12   5   0        1.57       -1.50      5.46 o 
  13   5   0      127.65      145.87     19.40 o 
  14   5   0       11.40       10.12      4.31 o 
  15   5   0       15.30       10.33      5.71 o 
  16   5   0        0.79       -2.79      4.02 o 
   0   6   0     1174.09     1251.01     73.77 o 
   1   6   0      102.01       90.80     13.94 o 
   2   6   0     2917.56     3122.91    166.83 o 
   3   6   0      576.50      631.12     45.40 o 
   4   6   0       45.18       54.68     14.41 o 
   5   6   0      116.21      146.48     19.97 o 
   6   6   0       21.58       49.95     15.85 o 
   7   6   0      867.83      755.28     43.97 o 
   8   6   0       25.96        6.20     11.21 o 
   9   6   0       30.55       20.27      6.09 o 
  10   6   0      198.77      190.20     18.98 o 
  11   6   0      228.26      250.07     25.97 o 
  12   6   0      284.99      309.94     27.72 o 
  13   6   0      155.74      182.66     26.73 o 
  14   6   0      194.17      196.36     24.92 o 
  15   6   0      145.94      161.24     18.60 o 
   1   7   0       29.66       29.65      6.94 o 
   2   7   0       65.12       38.92     10.77 o 
   3   7   0      167.88      188.46     21.57 o 
   4   7   0      596.75      653.30     40.58 o 
   5   7   0        0.36       -7.37      9.36 o 
   6   7   0      490.86      451.36     28.34 o 
   7   7   0        3.66       -0.18      6.00 o 
   8   7   0      841.25      657.74     77.94 o 
   9   7   0       72.46       62.63     10.10 o 
  10   7   0        0.04       -7.17      7.17 o 
  11   7   0      111.09      114.45     28.18 o 
  12   7   0       32.51       33.16     13.36 o 
  13   7   0       79.89       72.02     10.90 o 
  14   7   0       14.56       14.74      6.74 o 
   0   8   0     2355.50     2697.54    144.16 o 
   1   8   0      476.07      553.95     32.78 o 
   2   8   0      795.04      935.95     43.27 o 
   3   8   0       25.37       37.82     11.85 o 
   4   8   0       62.31       75.95     19.16 o 
   5   8   0      523.05      529.71     39.08 o 
   6   8   0       82.94       77.52     16.27 o 
   7   8   0      124.28       84.01     20.59 o 
   8   8   0       51.98       53.35      8.57 o 
   9   8   0      296.84      316.97     33.81 o 
  10   8   0      329.94      368.02     40.21 o 
  11   8   0       54.74       67.46     11.47 o 
  12   8   0       17.09       19.05      5.01 o 
  13   8   0      130.53      146.08     17.86 o 
   1   9   0      174.13      196.60     27.30 o 
   2   9   0        6.33       19.13     10.39 o 
   3   9   0      588.30      645.76     45.67 o 
   4   9   0       82.13      105.37     22.09 o 
   5   9   0       13.01       14.77     18.77 o 
   6   9   0       56.74       21.65      9.17 o 
   7   9   0        0.81       -3.30      9.29 o 
   8   9   0       11.28        4.39      5.87 o 
   9   9   0       80.68       80.70     12.68 o 
  10   9   0        0.31        1.61      7.66 o 
  11   9   0        1.25        6.82     12.96 o 
  12   9   0       15.62       14.29      5.45 o 
   0  10   0      749.88      766.37     74.13 o 
   1  10   0      178.39      201.58     62.51 o 
   2  10   0      320.99      381.94     51.38 o 
   3  10   0       52.34       36.69     17.42 o 
   4  10   0       22.75        4.65     12.81 o 
   5  10   0       54.72       25.37     12.76 o 
   6  10   0       13.56       26.80     13.40 o 
   7  10   0      445.97      386.68     51.87 o 
   8  10   0       63.36       60.53     10.92 o 
   9  10   0       45.75       48.03      8.13 o 
  10  10   0       29.84       44.20      9.52 o 
   1  11   0        0.19        9.66     12.32 o 
   2  11   0        5.72      -16.18     16.18 o 
   3  11   0      244.71      229.51     35.59 o 
   4  11   0       28.61       28.39      9.23 o 
   5  11   0       74.31       76.23     15.15 o 
   6  11   0       30.04       18.25     31.99 o 
   7  11   0        4.46       12.01      7.64 o 
   0  12   0      202.33      285.43     31.11 o 
   1  12   0       17.41       22.38     10.22 o 
   2  12   0       29.31       39.97     12.72 o 
   3  12   0       25.90       19.58      7.37 o 
 -18   1   1       14.04       19.61      4.72 o 
 -17   1   1       10.47        7.77      4.73 o 
 -16   1   1       25.92       20.43     10.35 o 
 -15   1   1       37.16       49.04     10.86 o 
 -14   1   1      362.42      315.85     27.37 o 
 -13   1   1      161.15      146.36     19.27 o 
 -12   1   1     1676.85     1559.89     50.35 o 
 -11   1   1     2263.88     2281.76     61.23 o 
 -10   1   1       62.99       76.92     13.17 o 
  -9   1   1     2608.11     2707.42    104.48 o 
  -8   1   1      411.49      581.35     26.14 o 
  -7   1   1      900.71     1040.52     38.28 o 
  -6   1   1       70.32       59.55      5.31 o 
  -5   1   1    10171.87    11206.92    101.67 o 
  -4   1   1    20678.58    21491.75    175.48 o 
  -3   1   1      922.07     1091.03     48.74 o 
  -2   1   1     9051.60     8869.95     71.63 o 
  -1   1   1    13543.95    13241.04    195.43 o 
   0   1   1      256.02      247.70      9.63 o 
   1   1   1    18744.80    19466.22    244.57 o 
   2   1   1     2141.73     2447.45     25.42 o 
   3   1   1     6519.17     5835.75    221.97 o 
   4   1   1     9755.80     9958.52    279.86 o 
   5   1   1     4503.12     3851.87     99.98 o 
   6   1   1      160.80      130.80      8.33 o 
   7   1   1       84.68      116.68      8.85 o 
   8   1   1      299.31      279.01     16.50 o 
   9   1   1       28.71       31.40      6.95 o 
  10   1   1      845.44      752.85     53.52 o 
  11   1   1      656.74      663.65     32.18 o 
  12   1   1     1444.95     1278.67     45.80 o 
  13   1   1      257.01      194.38     17.62 o 
  14   1   1       17.40       19.22      8.29 o 
  15   1   1       41.07       39.63     10.50 o 
  16   1   1       86.63       96.29     12.52 o 
  17   1   1      129.08      149.36     13.57 o 
 -18   2   1       21.60       20.23      6.53 o 
 -17   2   1        1.08       -5.03      5.03 o 
 -16   2   1        0.18        0.60      4.71 o 
 -15   2   1        1.03        6.98      7.57 o 
 -14   2   1       13.48       21.34      9.64 o 
 -13   2   1       23.50       22.28      7.60 o 
 -12   2   1      249.31      210.76     18.01 o 
 -11   2   1        5.83        9.23      5.34 o 
 -10   2   1       72.07       77.62     18.39 o 
  -9   2   1        6.52        3.20      4.98 o 
  -8   2   1      142.60      142.99     10.54 o 
  -7   2   1     1165.85     1215.24     43.41 o 
  -6   2   1      746.35      845.12     52.63 o 
  -5   2   1      872.92      951.82     22.32 o 
  -4   2   1     1801.38     2002.96     38.56 o 
  -3   2   1      686.49      728.26     17.87 o 
  -2   2   1      971.43      955.93     41.93 o 
  -1   2   1     3650.62     3836.98     74.33 o 
   0   2   1     3458.23     3724.51     78.91 o 
   1   2   1     1376.66     1442.83     18.21 o 
   2   2   1      152.07      178.43      5.64 o 
   3   2   1     1197.44     1129.21     40.31 o 
   4   2   1       10.83        8.81      8.23 o 
   5   2   1      135.56      121.71     11.70 o 
   6   2   1      876.05      898.75     38.84 o 
   7   2   1      291.81      292.81     19.08 o 
   8   2   1       15.36        8.37      7.21 o 
   9   2   1      724.39      782.58     36.82 o 
  10   2   1      503.64      600.03     80.50 o 
  11   2   1       96.89       95.89     12.65 o 
  12   2   1      104.92       89.43     12.46 o 
  13   2   1        3.56        7.89      6.21 o 
  14   2   1       32.38       52.06     12.08 o 
  15   2   1       22.68       31.70      8.16 o 
  16   2   1       40.76       32.15      7.92 o 
  17   2   1        4.88       -3.98      5.33 o 
 -17   3   1       11.99        9.54      5.85 o 
 -16   3   1       21.51       33.19      8.90 o 
 -15   3   1       26.22       34.55      9.26 o 
 -14   3   1       57.22       62.21     14.36 o 
 -13   3   1      280.87      285.60     22.87 o 
 -12   3   1      141.86      133.80     15.21 o 
 -11   3   1      673.40      718.29     30.05 o 
 -10   3   1      345.08      383.41     30.64 o 
  -9   3   1     2355.24     2516.85     77.19 o 
  -8   3   1      374.37      387.29     17.35 o 
  -7   3   1      341.99      302.19     15.50 o 
  -6   3   1     1427.65     1377.11     52.00 o 
  -5   3   1       92.93      106.46      7.42 o 
  -4   3   1     3176.99     2925.69     41.35 o 
  -3   3   1      310.50      407.30     17.24 o 
  -2   3   1     2827.82     2777.50     49.54 o 
  -1   3   1       41.17       31.19      3.71 o 
   0   3   1       61.16       90.41      5.83 o 
   1   3   1     2173.05     2192.03     65.38 o 
   2   3   1      713.05      568.11     23.09 o 
   3   3   1     9125.73     9223.06     95.49 o 
   4   3   1     1568.29     1568.45     45.54 o 
   5   3   1     6938.62     6744.77    163.54 o 
   6   3   1      728.64      702.50     46.82 o 
   7   3   1      102.05       86.37     11.40 o 
   8   3   1       38.24       39.33      7.69 o 
   9   3   1       49.26       46.69      9.95 o 
  10   3   1      669.20      650.94     40.88 o 
  11   3   1       40.05       59.27     13.29 o 
  12   3   1      845.83      884.55     48.75 o 
  13   3   1      254.02      257.51     21.73 o 
  14   3   1      245.67      292.44     20.08 o 
  15   3   1      270.32      256.51     31.32 o 
  16   3   1       17.47       14.73      9.26 o 
  17   3   1      230.74      230.30     21.24 o 
 -17   4   1        8.12        8.23      4.50 o 
 -16   4   1       36.51       29.45      9.68 o 
 -15   4   1       28.15       25.70      8.35 o 
 -14   4   1        1.02        4.39      6.57 o 
 -13   4   1        2.04        4.80      5.65 o 
 -12   4   1       90.65       66.81     13.81 o 
 -11   4   1        2.06       -2.26      5.74 o 
 -10   4   1       23.08       22.81      9.60 o 
  -9   4   1       37.23       44.31      8.05 o 
  -8   4   1       40.78       42.91      6.40 o 
  -7   4   1      103.22       94.42      9.44 o 
  -6   4   1        0.19        0.96      3.09 o 
  -5   4   1       90.04       86.15      8.45 o 
  -4   4   1       80.17       89.10      6.75 o 
  -3   4   1      481.42      597.35     28.03 o 
  -2   4   1      337.53      369.07     11.17 o 
  -1   4   1      144.07      150.60      9.13 o 
   0   4   1        0.87        5.91      3.23 o 
   1   4   1     2187.19     2710.34     79.40 o 
   2   4   1      127.71      138.79     13.70 o 
   3   4   1      317.52      358.78     14.97 o 
   4   4   1      143.89      151.13     18.44 o 
   5   4   1        5.91       10.74      5.85 o 
   6   4   1      604.00      555.52     31.16 o 
   7   4   1      253.67      249.84     21.45 o 
   8   4   1       18.29       14.46      5.22 o 
   9   4   1        0.12       -8.61      8.61 o 
  10   4   1       60.29       69.44     12.11 o 
  11   4   1        0.30        4.04      5.97 o 
  12   4   1      144.82      158.59     20.52 o 
  13   4   1       24.18       26.41      9.35 o 
  14   4   1        8.14       12.51      7.99 o 
  15   4   1        9.31       11.32      5.17 o 
  16   4   1        0.14        1.72      5.05 o 
 -16   5   1      104.16       92.52     12.81 o 
 -15   5   1      167.46      184.20     15.34 o 
 -14   5   1      260.74      260.32     21.12 o 
 -13   5   1      152.37      193.86     19.94 o 
 -12   5   1       72.36       85.07     12.70 o 
 -11   5   1      591.45      663.14     34.37 o 
 -10   5   1      156.58      155.29     16.79 o 
  -9   5   1      966.06      802.35     47.87 o 
  -8   5   1      331.84      313.90     18.14 o 
  -7   5   1     1114.97     1088.83     40.20 o 
  -6   5   1     2111.40     2212.46    112.52 o 
  -5   5   1      120.90      126.24     13.63 o 
  -4   5   1     2962.83     3225.19     72.25 o 
  -3   5   1      311.71      300.35     14.49 o 
  -2   5   1     1608.11     1547.80     34.19 o 
  -1   5   1      591.47      579.24     22.86 o 
   0   5   1       73.61       69.50      7.61 o 
   1   5   1      772.52      777.67     26.13 o 
   2   5   1      841.09      986.12     26.36 o 
   3   5   1     3346.87     3550.24     68.78 o 
   4   5   1      408.41      491.45     38.82 o 
   5   5   1     1165.40     1064.29     61.59 o 
   6   5   1       83.06       90.04     15.30 o 
   7   5   1      315.68      294.41     18.13 o 
   8   5   1       36.69       11.99      5.54 o 
   9   5   1      470.03      444.82     28.95 o 
  10   5   1      120.19      139.20     17.11 o 
  11   5   1       31.46       36.40     11.86 o 
  12   5   1      281.39      343.51     28.64 o 
  13   5   1      163.38      195.52     23.63 o 
  14   5   1      302.58      327.58     23.97 o 
  15   5   1      336.94      330.60     20.02 o 
 -15   6   1        0.71        4.51      4.45 o 
 -14   6   1       32.13       36.00     11.94 o 
 -13   6   1        4.83       -1.05      5.44 o 
 -12   6   1        0.00       12.22     11.40 o 
 -11   6   1        2.14       14.61     10.94 o 
 -10   6   1      181.75      178.57     18.31 o 
  -9   6   1      341.22      293.17     37.95 o 
  -8   6   1       65.94       62.80     17.21 o 
  -7   6   1      120.66      113.71     24.35 o 
  -6   6   1       21.11       10.57      6.84 o 
  -5   6   1      278.93      270.48     28.01 o 
  -4   6   1       33.22       25.14      9.14 o 
  -3   6   1      212.27      248.78     21.71 o 
  -2   6   1       38.67       55.92      8.54 o 
  -1   6   1      412.21      449.37     26.01 o 
   0   6   1       52.31       57.62     11.65 o 
   1   6   1      277.83      308.41     25.48 o 
   2   6   1      532.04      684.28     36.56 o 
   3   6   1        0.14       -1.13      6.21 o 
   5   6   1       37.93       49.17     17.99 o 
   6   6   1      200.04      216.73     31.57 o 
   7   6   1        8.41        4.70      7.10 o 
   8   6   1       51.88       41.52     11.00 o 
   9   6   1      166.71      137.72     16.10 o 
  10   6   1      276.19      300.95     20.21 o 
  11   6   1      416.15      517.69     29.41 o 
  12   6   1        8.94        5.95     12.30 o 
  13   6   1       10.03       18.07      7.66 o 
  14   6   1       30.52       33.11      6.85 o 
  15   6   1        8.06        9.23      4.60 o 
 -14   7   1      209.32      200.83     21.79 o 
 -13   7   1       84.20       83.58     16.89 o 
 -12   7   1      203.54      237.83     17.05 o 
 -11   7   1      171.57      199.08     17.42 o 
 -10   7   1       84.64       96.56     13.29 o 
  -9   7   1      787.85      626.72     43.08 o 
  -8   7   1      233.88      177.61     46.13 o 
  -7   7   1       19.87       10.80      8.39 o 
  -6   7   1       99.30       93.06     24.64 o 
  -5   7   1       81.91       90.30     15.27 o 
  -4   7   1      794.85      827.92     55.15 o 
  -3   7   1      230.88      285.48     28.83 o 
  -2   7   1     2474.74     2586.64     95.15 o 
  -1   7   1     1065.72     1162.54     69.69 o 
   0   7   1      178.78      172.08     17.64 o 
   1   7   1     1934.10     2276.43     97.76 o 
   2   7   1       57.23       60.30      9.80 o 
   3   7   1     1335.54     1358.02     80.13 o 
   4   7   1       55.03       76.60     12.80 o 
   5   7   1      188.36      221.38     23.90 o 
   6   7   1      370.56      393.41     26.46 o 
   7   7   1       31.29       23.63      9.28 o 
   8   7   1       26.77        3.28      7.35 o 
   9   7   1      142.68      112.50     15.25 o 
  10   7   1      430.70      399.16     26.02 o 
  11   7   1       97.76      114.55     24.43 o 
  12   7   1      421.09      445.51     39.84 o 
  13   7   1       30.51       20.54      8.25 o 
  14   7   1      270.22      304.64     25.65 o 
 -13   8   1       40.77       35.31      9.44 o 
 -12   8   1       46.52       54.72     14.29 o 
 -11   8   1        6.37        4.97      4.79 o 
 -10   8   1       70.08       69.18     13.99 o 
  -9   8   1       24.92       27.62     13.98 o 
  -8   8   1      101.72       70.80     14.51 o 
  -7   8   1      288.90      206.37     22.47 o 
  -6   8   1      576.61      439.03     60.85 o 
  -5   8   1        4.86        9.95     15.30 o 
  -4   8   1      499.88      469.88     46.80 o 
  -3   8   1      321.28      356.02     28.79 o 
  -2   8   1      345.14      371.07     27.24 o 
  -1   8   1      927.93     1036.71     45.72 o 
   0   8   1      436.12      480.92     36.13 o 
   1   8   1      108.81       96.48     14.20 o 
   2   8   1       57.46       69.91     15.52 o 
   3   8   1      326.93      339.93     31.08 o 
   4   8   1      324.17      320.58     37.51 o 
   5   8   1      111.95      117.70     15.20 o 
   6   8   1      739.35      585.57     32.64 o 
   7   8   1      241.46      167.42     28.61 o 
   8   8   1       15.80       11.22      8.05 o 
   9   8   1       36.08       27.08      7.53 o 
  10   8   1       91.67       80.03     10.53 o 
  11   8   1        7.33       11.80     14.24 o 
  12   8   1        0.75       13.92      8.57 o 
  13   8   1       31.62       17.72      7.61 o 
 -12   9   1       60.64       79.91     11.94 o 
 -11   9   1      298.13      311.50     20.14 o 
 -10   9   1       95.38      129.66     12.05 o 
  -9   9   1      125.22      131.63     16.77 o 
  -8   9   1      174.24      139.96     17.12 o 
  -7   9   1       40.77       27.73     15.24 o 
  -6   9   1      214.09      213.30     25.85 o 
  -5   9   1       95.75      112.38     26.31 o 
  -4   9   1       95.41      107.40     26.24 o 
  -3   9   1      171.28      197.01     25.62 o 
  -2   9   1      449.82      488.13     33.59 o 
  -1   9   1       53.09       72.20     19.48 o 
   0   9   1       72.95      125.28     22.57 o 
   1   9   1       81.86       99.36     21.33 o 
   2   9   1      189.73      232.13     39.92 o 
   3   9   1      762.06      761.44     68.90 o 
   4   9   1      109.60      128.16     22.71 o 
   5   9   1      596.13      536.27     39.11 o 
   6   9   1      357.87      270.57     35.64 o 
   7   9   1      136.39      134.19     14.45 o 
   8   9   1      115.16      107.02     17.47 o 
   9   9   1       38.44       38.78      8.76 o 
  10   9   1      100.08       93.44     33.94 o 
  11   9   1       35.68       55.06     11.63 o 
  12   9   1       25.71       24.97      6.61 o 
 -10  10   1       37.45       46.77     10.74 o 
  -9  10   1       34.39       44.72      8.21 o 
  -8  10   1       96.62      100.35     19.72 o 
  -7  10   1       16.34       17.22     14.07 o 
  -6  10   1        0.26       12.08      8.86 o 
  -5  10   1       12.73       20.48     13.03 o 
  -4  10   1      145.69      102.93     26.52 o 
  -3  10   1      233.27      205.25     35.00 o 
  -2  10   1      306.72      230.29     30.04 o 
  -1  10   1        6.86        1.95      9.26 o 
   0  10   1        3.46       16.86     12.83 o 
   1  10   1        8.20       26.40     19.44 o 
   2  10   1        7.51       16.55     17.50 o 
   3  10   1      186.23      189.92     35.15 o 
   4  10   1       22.84       11.12      9.61 o 
   5  10   1        5.80      -10.24     15.36 o 
   6  10   1       18.94       16.75     11.37 o 
   7  10   1       15.31        1.31      5.73 o 
   8  10   1        2.14        4.85      4.21 o 
   9  10   1      168.35      172.03     13.93 o 
  -8  11   1       28.69       44.19     10.31 o 
  -7  11   1        9.19       12.44      7.46 o 
  -6  11   1        9.19       11.63      6.04 o 
  -5  11   1        8.46       13.08     13.78 o 
  -4  11   1      390.92      479.54     33.08 o 
  -3  11   1       13.57       39.54     12.53 o 
  -2  11   1       80.47      101.06     23.61 o 
  -1  11   1       37.43        9.96      6.45 o 
   0  11   1       80.74       60.43     19.07 o 
   1  11   1      254.11      277.30     39.76 o 
   2  11   1        8.63       -3.80     14.96 o 
   3  11   1      204.73      193.63     30.77 o 
   4  11   1      124.40      164.98     21.87 o 
   5  11   1       70.10       62.98     11.50 o 
   6  11   1        8.54        5.87     20.68 o 
   7  11   1       10.21       17.17      6.51 o 
   1  12   1       78.75      101.80     18.39 o 
   2  12   1        0.04       -5.48      6.95 o 
 -18   0   2      146.79      139.23     17.08 o 
 -17   0   2      298.42      273.12     28.76 o 
 -16   0   2      271.77      257.27     31.31 o 
 -15   0   2      757.56      746.41     56.65 o 
 -14   0   2       81.51       71.49     20.28 o 
 -13   0   2     3080.14     2575.98    117.37 o 
 -12   0   2      703.45      609.15     54.99 o 
 -11   0   2     2567.37     2828.24    171.99 o 
 -10   0   2     2557.89     2871.89    118.39 o 
  -9   0   2     2245.56     2592.26    108.28 o 
  -8   0   2    20757.81    21206.31    419.40 o 
  -7   0   2     2660.62     2685.41     99.81 o 
  -6   0   2      139.09      103.40     17.79 o 
  -5   0   2      202.58      219.22     21.99 o 
  -4   0   2    16151.95    18650.88    324.55 o 
  -3   0   2    23924.20    25796.06    380.87 o 
  -2   0   2     1676.44     1817.21     45.38 o 
  -1   0   2     9491.07     8949.97    152.16 o 
   0   0   2    25130.27    23611.95    372.45 o 
   1   0   2      765.41      690.92     23.18 o 
   2   0   2     4451.10     5203.19    256.47 o 
   3   0   2     2509.83     3142.08    279.34 o 
   4   0   2     3431.88     3174.72     59.99 o 
   5   0   2      132.13      110.32     16.04 o 
   6   0   2      548.73      440.36     37.49 o 
   7   0   2      611.70      670.55     61.22 o 
   8   0   2     2240.99     2301.01    206.12 o 
   9   0   2     2886.26     2741.40    105.08 o 
  10   0   2      222.86      205.90     27.61 o 
  11   0   2      552.24      508.63     34.42 o 
  12   0   2       70.57       78.69     13.34 o 
  13   0   2       98.27       74.17     21.59 o 
  14   0   2       95.33       84.23     19.21 o 
  15   0   2      141.42      158.39     24.66 o 
  16   0   2      114.10      120.98     19.04 o 
  17   0   2      111.89      112.30     15.26 o 
 -18   1   2       46.82       49.37      7.22 o 
 -17   1   2        2.64       12.32      5.26 o 
 -16   1   2       11.80       15.39     10.51 o 
 -15   1   2       33.54       19.37      8.08 o 
 -14   1   2        3.99       18.15      7.70 o 
 -13   1   2        9.68        0.79      6.16 o 
 -12   1   2      388.51      352.38     29.73 o 
 -11   1   2       57.60       63.02     10.59 o 
 -10   1   2       99.20       99.09     14.67 o 
  -9   1   2        5.16       12.36      7.24 o 
  -8   1   2      613.72      590.31     32.76 o 
  -7   1   2      339.71      295.33     47.22 o 
  -6   1   2       70.41       66.40      9.88 o 
  -5   1   2       39.44       44.99      6.85 o 
  -4   1   2     1491.98     1526.95     31.29 o 
  -3   1   2     9409.01     9962.93    133.28 o 
  -2   1   2       43.98       63.57      4.49 o 
  -1   1   2     4724.13     4786.71     63.69 o 
   0   1   2     1070.60     1053.68     19.96 o 
   1   1   2     2119.19     2166.78     51.64 o 
   2   1   2       21.98       11.81      1.93 o 
   3   1   2     7406.29     7669.23     91.87 o 
   4   1   2     3275.36     3263.54     60.63 o 
   5   1   2        3.19        7.68      5.11 o 
   6   1   2       39.10       47.07      9.86 o 
   7   1   2       44.17       35.36      6.21 o 
   8   1   2       19.76       17.29      5.53 o 
   9   1   2      564.13      656.69     43.64 o 
  10   1   2      112.64      104.52     15.98 o 
  11   1   2       88.82      114.62     13.90 o 
  12   1   2        3.77        4.42      6.26 o 
  13   1   2       77.71       72.65     10.76 o 
  14   1   2        5.98        9.30      9.63 o 
  15   1   2       44.78       42.20      9.70 o 
  16   1   2        0.18        3.25      5.27 o 
  17   1   2        3.96        3.99      7.52 o 
 -18   2   2        8.12        1.61      3.48 o 
 -17   2   2       38.98       56.30      9.15 o 
 -16   2   2       31.05       31.21      8.37 o 
 -15   2   2      144.54      146.33     17.49 o 
 -14   2   2       26.88       30.83     11.35 o 
 -13   2   2      105.43      102.76     15.12 o 
 -12   2   2      436.83      460.09     23.33 o 
 -11   2   2      162.73      156.50     15.87 o 
 -10   2   2      482.53      522.76     49.50 o 
  -9   2   2      700.72      801.40     60.91 o 
  -8   2   2     3319.98     2655.66    474.87 o 
  -7   2   2     3841.59     3373.73     79.91 o 
  -6   2   2     2213.59     2127.23     63.68 o 
  -5   2   2      842.88     1098.86     24.69 o 
  -4   2   2      109.74       93.00      5.70 o 
  -3   2   2       75.55       69.77      4.85 o 
  -2   2   2      445.20      486.44     16.66 o 
  -1   2   2     2212.86     2246.55     86.54 o 
   0   2   2     1759.81     1952.81     24.11 o 
   1   2   2     8679.24     8551.77    201.82 o 
   2   2   2     3251.18     3332.60     43.76 o 
   3   2   2     6116.45     6302.40    254.13 o 
   4   2   2     3096.13     3444.44    194.13 o 
   5   2   2     1548.73     1770.50     49.66 o 
   6   2   2     5022.40     5534.46    101.52 o 
   7   2   2      458.92      445.86     26.35 o 
   8   2   2     2220.17     1819.22    161.61 o 
   9   2   2       34.39       23.47      7.80 o 
  10   2   2      290.38      325.67     29.02 o 
  11   2   2       64.17       74.21     11.81 o 
  12   2   2       19.82       19.85      6.75 o 
  13   2   2      440.02      425.46     25.53 o 
  14   2   2       21.60       19.39      6.77 o 
  15   2   2      358.86      398.47     26.25 o 
  16   2   2      329.87      316.34     20.20 o 
  17   2   2      251.67      278.90     16.68 o 
 -17   3   2        0.03       -6.56      6.56 o 
 -16   3   2        4.55        5.76      7.91 o 
 -15   3   2       11.42        0.78      5.00 o 
 -14   3   2        0.04       20.44      8.57 o 
 -13   3   2      368.58      345.43     23.63 o 
 -12   3   2        6.65        9.77      9.31 o 
 -11   3   2      243.59      247.67     20.71 o 
 -10   3   2      875.05     1074.08     74.38 o 
  -9   3   2      592.80      636.09     55.78 o 
  -8   3   2        2.87        6.10      3.94 o 
  -7   3   2      764.11      767.25     55.79 o 
  -6   3   2      549.18      591.25     26.53 o 
  -5   3   2       48.92       49.72      4.50 o 
  -4   3   2      666.41      792.51     17.77 o 
  -3   3   2        0.22        2.58      2.41 o 
  -2   3   2     2765.46     2831.97     51.16 o 
  -1   3   2      606.40      674.25     16.47 o 
   0   3   2      221.21      228.95      7.95 o 
   1   3   2      275.92      312.50     11.53 o 
   2   3   2       52.37       64.55      6.94 o 
   3   3   2     1745.07     1893.33     39.50 o 
   4   3   2        2.30       12.06      6.64 o 
   5   3   2       46.58       73.79     14.83 o 
   6   3   2        0.03        7.87      6.09 o 
   7   3   2     1121.39     1292.56     47.62 o 
   8   3   2       23.20       37.54      9.12 o 
   9   3   2        6.86       -0.20     12.59 o 
  10   3   2       18.56       20.38      9.69 o 
  11   3   2      109.32      102.81     16.30 o 
  12   3   2      128.22      138.51     20.22 o 
  13   3   2      191.64      212.53     23.64 o 
  14   3   2       22.95       26.61      8.51 o 
  15   3   2      133.23      117.24     21.96 o 
  16   3   2        0.11       14.76      7.71 o 
  17   3   2        9.44       19.06      6.27 o 
 -16   4   2       25.15       27.30      6.25 o 
 -15   4   2       35.65       53.34      8.25 o 
 -14   4   2       14.17       17.64      7.89 o 
 -13   4   2      329.49      348.68     22.65 o 
 -12   4   2       69.61       72.29     11.64 o 
 -11   4   2      405.44      444.01     24.44 o 
 -10   4   2     1625.97     1849.80     57.51 o 
  -9   4   2      577.79      502.12     34.04 o 
  -8   4   2     3974.71     3653.40     94.64 o 
  -7   4   2       25.56       30.65      6.94 o 
  -6   4   2     2562.70     2515.73     57.48 o 
  -5   4   2     2114.69     2090.96     50.69 o 
  -4   4   2       37.51       45.67      9.36 o 
  -3   4   2       57.48      107.23      9.96 o 
  -2   4   2     1901.25     2021.51     42.15 o 
  -1   4   2     1072.41      942.07     36.61 o 
   0   4   2     1130.38     1255.27     27.68 o 
   1   4   2     9795.83    10418.89    123.30 o 
   2   4   2     2155.24     2142.74     79.03 o 
   3   4   2     5713.78     5827.71     93.14 o 
   4   4   2     2743.53     2591.81     85.00 o 
   5   4   2       43.42       50.48     12.19 o 
   6   4   2     1334.47     1366.97    152.97 o 
   7   4   2     1032.39     1145.48     48.63 o 
   8   4   2      446.33      446.99     31.63 o 
   9   4   2       68.23       69.29     14.64 o 
  10   4   2       20.31       41.43     12.07 o 
  11   4   2      314.43      335.40     31.23 o 
  12   4   2       92.22       81.57     14.53 o 
  13   4   2      238.32      272.13     25.27 o 
  14   4   2      151.20      141.32     17.89 o 
  15   4   2      100.26      111.11     12.39 o 
  16   4   2       71.18       62.28     11.98 o 
 -16   5   2        5.56        6.16      4.87 o 
 -15   5   2       24.08        2.17      6.36 o 
 -14   5   2       95.86      103.15     13.40 o 
 -13   5   2       35.31       37.55      8.06 o 
 -12   5   2       21.45       42.50     24.17 o 
 -11   5   2        1.60       12.33     13.23 o 
 -10   5   2      302.26      329.04     34.44 o 
  -9   5   2       34.48       24.90      7.69 o 
  -8   5   2       19.95       12.31      7.59 o 
  -7   5   2      206.32      217.97     21.94 o 
  -6   5   2       22.62       29.96      7.00 o 
  -5   5   2      253.11      303.20     20.23 o 
  -4   5   2       57.89       49.10      7.29 o 
  -3   5   2      490.04      560.09     40.34 o 
  -2   5   2      891.05     1010.00     25.06 o 
  -1   5   2      180.77      218.14     11.94 o 
   0   5   2      366.83      415.51     17.02 o 
   1   5   2        2.02        8.15      2.56 o 
   2   5   2       86.73       97.36      9.56 o 
   3   5   2     2421.73     2700.23     89.21 o 
   4   5   2      284.14      335.33     31.12 o 
   5   5   2       14.92        5.72      8.82 o 
   6   5   2     1244.44     1216.72    130.61 o 
   7   5   2       77.66       79.30     13.02 o 
   8   5   2      789.05      845.27     57.28 o 
   9   5   2       12.06        1.44      6.28 o 
  10   5   2      106.13      108.52     17.82 o 
  11   5   2       18.66       24.80     26.53 o 
  12   5   2       12.26       24.19      9.91 o 
  13   5   2       15.84       17.36      8.07 o 
  14   5   2       34.69       44.83      9.82 o 
  15   5   2        4.45        5.72      4.53 o 
 -15   6   2       53.27       68.95     12.94 o 
 -14   6   2        9.02        3.01      6.00 o 
 -13   6   2      172.50      148.46     23.98 o 
 -12   6   2       28.16       57.18     12.24 o 
 -11   6   2       72.50       80.81     15.55 o 
 -10   6   2      102.27      122.21     39.45 o 
  -9   6   2       21.26        9.37     20.21 o 
  -8   6   2      758.68      601.31     41.76 o 
  -7   6   2      319.51      308.06     84.20 o 
  -6   6   2     1759.64     1462.69     90.79 o 
  -5   6   2      257.25      268.43     33.52 o 
  -4   6   2      474.73      484.60     81.91 o 
  -3   6   2      745.61      663.53     40.98 o 
  -2   6   2      132.08      134.99     20.82 o 
  -1   6   2     1774.35     1800.06    233.44 o 
   0   6   2       21.07       38.38      7.22 o 
   1   6   2     2124.83     2099.47     74.85 o 
   2   6   2     2119.77     2045.57     92.72 o 
   3   6   2     2103.64     1736.94     90.50 o 
   4   6   2      648.50      536.61     51.78 o 
   5   6   2       83.62       87.38     22.72 o 
   6   6   2      536.45      531.41     49.06 o 
   7   6   2      272.53      294.08     27.90 o 
   8   6   2      615.95      630.07     51.63 o 
   9   6   2       26.85       13.43     10.79 o 
  10   6   2      242.15      275.80     22.58 o 
  11   6   2      375.36      397.95     25.35 o 
  12   6   2       47.29       63.73     12.17 o 
  13   6   2      171.44      169.69     16.49 o 
  14   6   2        9.72        7.81      3.34 o 
 -15   7   2        2.60        2.74      4.24 o 
 -14   7   2       17.15       24.51      9.61 o 
 -13   7   2       39.66       45.33      8.68 o 
 -12   7   2        1.07        5.73      6.86 o 
 -11   7   2      176.26      270.76     40.44 o 
 -10   7   2       28.68       22.39     13.82 o 
  -9   7   2      207.25      164.94     27.36 o 
  -8   7   2        2.11        2.89     17.19 o 
  -7   7   2      348.84      295.53     31.41 o 
  -6   7   2      584.84      470.62     52.66 o 
  -5   7   2      939.79      849.44     74.83 o 
  -4   7   2      558.96      579.44     40.23 o 
  -3   7   2       47.49       55.88     13.25 o 
  -2   7   2       90.44       89.20     19.31 o 
  -1   7   2       87.45      110.30     12.06 o 
   0   7   2      182.76      162.39     16.89 o 
   1   7   2     1069.37     1131.29     50.35 o 
   2   7   2        5.80       -1.92      7.45 o 
   3   7   2       60.60       55.21     17.35 o 
   4   7   2       39.09       46.88     15.82 o 
   5   7   2      847.11      855.39     63.87 o 
   6   7   2      143.49      136.73     26.57 o 
   7   7   2      145.68      116.24     18.32 o 
   8   7   2      303.32      283.61     22.92 o 
   9   7   2        5.35        2.22      5.32 o 
  10   7   2      128.54      145.25     15.99 o 
  11   7   2        8.03        0.73      7.24 o 
  12   7   2        4.19        6.28      7.69 o 
  13   7   2       24.46       39.89     11.59 o 
  14   7   2       30.44       32.56      7.75 o 
 -13   8   2      313.16      322.52     27.06 o 
 -12   8   2       33.57       37.82      7.61 o 
 -11   8   2       58.08       70.34      9.99 o 
 -10   8   2      276.66      296.69     22.00 o 
  -9   8   2      343.81      353.67     25.37 o 
  -8   8   2      456.59      356.80     36.89 o 
  -7   8   2       27.34       16.12      7.48 o 
  -6   8   2      408.60      330.64     53.32 o 
  -5   8   2      218.31      190.69     21.04 o 
  -4   8   2       34.20       15.60      9.56 o 
  -3   8   2       22.54       24.64      9.42 o 
  -2   8   2       24.59       35.82     10.12 o 
  -1   8   2      944.97     1105.40     47.25 o 
   0   8   2      279.21      332.98     25.69 o 
   1   8   2      213.61      230.65     36.09 o 
   2   8   2      133.28      183.01     32.20 o 
   3   8   2      346.35      385.93     68.52 o 
   4   8   2       49.23       69.11     16.17 o 
   5   8   2      366.51      408.45     45.72 o 
   6   8   2      542.05      456.57     34.17 o 
   7   8   2       14.27        4.10      5.58 o 
   8   8   2      528.68      394.32     25.70 o 
   9   8   2       43.12       34.52      8.06 o 
  10   8   2      369.22      429.28     23.21 o 
  11   8   2       62.69       51.30     13.52 o 
  12   8   2      103.83      111.11     16.03 o 
  13   8   2      123.11      120.82     14.51 o 
 -12   9   2       34.64       39.35      8.78 o 
 -11   9   2      174.30      204.08     16.63 o 
 -10   9   2        1.16        1.15      3.92 o 
  -9   9   2        9.41       16.38      6.41 o 
  -8   9   2      135.69      111.51     25.49 o 
  -7   9   2      125.23      105.88     12.27 o 
  -6   9   2      250.72      252.37     22.41 o 
  -5   9   2      177.65      187.03     29.36 o 
  -4   9   2        1.28       -7.34      7.34 o 
  -3   9   2       26.05       19.53     10.55 o 
  -2   9   2       38.68       44.40     10.59 o 
  -1   9   2       15.92       12.09      8.33 o 
   0   9   2       94.51       75.50     26.01 o 
   1   9   2        3.89        5.15     11.52 o 
   2   9   2       29.48       35.67     20.43 o 
   3   9   2       13.11       45.48     22.31 o 
   4   9   2       17.02       25.12     18.37 o 
   5   9   2        9.60        6.87      8.15 o 
   6   9   2       90.34       67.39     15.75 o 
   7   9   2       20.33        7.22      6.66 o 
   8   9   2        1.35       -6.13      6.13 o 
   9   9   2        5.70        1.66      6.00 o 
  10   9   2        4.54        8.39      4.72 o 
  -9  10   2       28.08       41.98     12.69 o 
  -8  10   2      259.19      263.35     28.47 o 
  -7  10   2      144.61      102.07     15.41 o 
  -6  10   2      143.01       99.57     21.74 o 
  -5  10   2       68.17       69.20     12.61 o 
  -4  10   2       13.25       44.57     20.79 o 
  -3  10   2       84.44      124.36     20.97 o 
  -2  10   2       13.75       22.85     11.28 o 
  -1  10   2      349.09      325.29    127.19 o 
   0  10   2       16.99       38.59     22.81 o 
   1  10   2      287.60      387.53     50.87 o 
   2  10   2       84.25      155.49     33.33 o 
   3  10   2       20.33       33.20     16.15 o 
   4  10   2      141.72      145.38     30.13 o 
   5  10   2       12.01       17.29     11.63 o 
   6  10   2      198.81      158.18     30.47 o 
   7  10   2      130.06       87.67     12.05 o 
   8  10   2      142.28      126.72     21.51 o 
   9  10   2       24.86       28.46      7.67 o 
  -7  11   2        1.66       22.38     10.28 o 
  -6  11   2        0.74        4.67      6.79 o 
  -5  11   2        0.12      -10.76     10.76 o 
  -4  11   2      113.39       95.65     21.04 o 
  -3  11   2       10.59       38.04     11.49 o 
  -2  11   2       19.16       21.88      7.32 o 
  -1  11   2       40.54       36.15     17.26 o 
   0  11   2        9.72       14.89     11.29 o 
   1  11   2       88.94      140.61     28.01 o 
   2  11   2       15.25        4.01      8.96 o 
   3  11   2       26.97       32.13     14.42 o 
   4  11   2       27.18       21.36     19.06 o 
   5  11   2       25.63       21.89      9.34 o 
   6  11   2       56.03       53.50     16.46 o 
   1  12   2      148.15      220.47     26.31 o 
 -18   1   3        7.69       10.81      4.38 o 
 -17   1   3      213.77      211.30     17.94 o 
 -16   1   3       23.48       14.99      6.58 o 
 -15   1   3      258.18      246.20     23.63 o 
 -14   1   3      349.19      342.44     28.87 o 
 -13   1   3      240.62      235.29     24.33 o 
 -12   1   3     1483.43     1476.15     62.43 o 
 -11   1   3      157.38      153.36     19.65 o 
 -10   1   3     1437.48     1439.92     58.60 o 
  -9   1   3      712.44      616.20     92.00 o 
  -8   1   3       50.12       20.29      5.62 o 
  -7   1   3     3661.51     3150.22    326.20 o 
  -6   1   3       67.10       74.85     10.02 o 
  -5   1   3     2461.94     2510.26     55.95 o 
  -4   1   3     5466.17     5431.39    111.07 o 
  -3   1   3    19740.21    18391.66    793.63 o 
  -2   1   3     1359.93     1169.75     42.49 o 
  -1   1   3     2018.28     2255.95     90.23 o 
   0   1   3     1609.78     1648.51     31.37 o 
   1   1   3     2193.27     2463.19     56.37 o 
   2   1   3     1857.66     1933.18     41.96 o 
   3   1   3      136.63      130.11      8.40 o 
   4   1   3     6115.59     5480.63     88.33 o 
   5   1   3     2377.71     2031.88    134.44 o 
   6   1   3      782.72      708.22     26.66 o 
   7   1   3      194.65      187.44     17.86 o 
   8   1   3      536.27      511.75     30.46 o 
   9   1   3     1861.74     1738.13     59.34 o 
  10   1   3       54.57       50.99      9.80 o 
  11   1   3      357.97      338.91     23.89 o 
  12   1   3       38.33       39.62      8.56 o 
  13   1   3       48.02       58.26     10.24 o 
  14   1   3       95.77       76.83     16.40 o 
  15   1   3       40.94       47.42      9.56 o 
  16   1   3      380.55      345.49     57.85 o 
  17   1   3      121.76       99.99     10.09 o 
 -18   2   3        0.13       -0.78      2.41 o 
 -17   2   3        2.67       -4.94      4.94 o 
 -16   2   3       91.72       91.70     13.27 o 
 -15   2   3       73.08       83.02     13.60 o 
 -14   2   3        5.34       -0.58      4.31 o 
 -13   2   3      110.71       97.51     12.71 o 
 -12   2   3       80.49       71.56     11.49 o 
 -11   2   3        0.66        2.76      5.58 o 
 -10   2   3      312.74      277.78     36.07 o 
  -9   2   3      390.93      356.34     40.11 o 
  -8   2   3      388.63      351.91     24.84 o 
  -7   2   3       81.60       81.30     22.84 o 
  -6   2   3      739.47      814.28     34.81 o 
  -5   2   3      142.83      131.89     11.24 o 
  -4   2   3       33.54       41.98      5.15 o 
  -3   2   3        1.42        2.14      1.77 o 
  -2   2   3      444.96      431.63     14.14 o 
  -1   2   3      954.05     1129.46     26.21 o 
   0   2   3      308.80      324.66     10.94 o 
   1   2   3      516.09      468.57     13.03 o 
   2   2   3     3584.04     4094.41     57.36 o 
   3   2   3     1704.05     1847.51     52.14 o 
   4   2   3      378.06      364.90     26.16 o 
   5   2   3       92.75      129.80     10.65 o 
   6   2   3      244.05      324.67     20.46 o 
   7   2   3     1070.42     1292.77     47.30 o 
   8   2   3        0.14       -1.21      4.23 o 
   9   2   3      412.17      459.95     27.97 o 
  10   2   3      248.23      272.79     26.64 o 
  11   2   3      408.19      460.61     27.77 o 
  12   2   3        4.62        3.27      5.59 o 
  13   2   3       78.19       74.84     13.64 o 
  14   2   3       32.13       35.35      9.35 o 
  15   2   3        1.23       -5.99      8.13 o 
  16   2   3       39.09       31.62     10.77 o 
  17   2   3        2.53        7.93      3.95 o 
 -17   3   3       66.11       78.44     13.69 o 
 -16   3   3       19.78       21.51      6.70 o 
 -15   3   3       12.84        9.72      6.85 o 
 -14   3   3       16.22       13.10      5.28 o 
 -13   3   3       23.32       17.56      6.23 o 
 -12   3   3      445.79      442.60     27.75 o 
 -11   3   3      276.78      294.09     19.66 o 
 -10   3   3     1986.54     2018.21     83.48 o 
  -9   3   3     1384.27     1314.71     81.28 o 
  -8   3   3     1582.53     1183.77     74.08 o 
  -7   3   3      309.40      226.44     20.27 o 
  -6   3   3      287.53      275.30     21.39 o 
  -5   3   3     2036.38     1969.75     37.08 o 
  -4   3   3      175.44      213.26     10.14 o 
  -3   3   3     1944.49     1655.85     38.74 o 
  -2   3   3      682.52      774.76     45.59 o 
  -1   3   3     2279.27     2325.84     39.67 o 
   0   3   3      327.61      335.65     11.67 o 
   1   3   3      284.22      281.63     13.56 o 
   2   3   3    15405.31    16694.74    221.18 o 
   3   3   3      534.27      555.03     32.23 o 
   4   3   3    13500.33    12884.17   1140.86 o 
   5   3   3     1684.35     1794.76     56.94 o 
   6   3   3     1534.84     1573.40    247.94 o 
   7   3   3     1559.95     1711.42    199.03 o 
   8   3   3      534.77      586.49     88.94 o 
   9   3   3     1112.95     1237.45     60.76 o 
  10   3   3       22.73       31.02     10.85 o 
  11   3   3       86.96       84.41     16.48 o 
  12   3   3      161.16      148.64     20.83 o 
  13   3   3       89.50      107.40     17.42 o 
  14   3   3      301.72      324.35     26.19 o 
  15   3   3       33.87       45.74     14.10 o 
  16   3   3       60.35       73.90      9.73 o 
 -16   4   3        0.30        3.44      3.46 o 
 -15   4   3       82.71       75.83     11.55 o 
 -14   4   3       17.89       20.39      7.08 o 
 -13   4   3       25.33       24.17      8.03 o 
 -12   4   3        5.01        8.68      5.21 o 
 -11   4   3       24.16       29.29      7.79 o 
 -10   4   3       28.34       22.99      7.70 o 
  -9   4   3       23.35       36.15     15.60 o 
  -8   4   3       36.77       34.84     11.44 o 
  -7   4   3       40.45       45.09     10.23 o 
  -6   4   3      295.13      366.80     22.04 o 
  -5   4   3      507.99      548.15     25.92 o 
  -4   4   3        0.72        6.01      3.44 o 
  -3   4   3      235.01      236.23     15.54 o 
  -2   4   3     2719.26     2585.60    153.28 o 
  -1   4   3        3.70        4.04      2.07 o 
   0   4   3      810.45      815.81     24.15 o 
   1   4   3      336.82      412.73     21.66 o 
   2   4   3       57.91       63.77      7.54 o 
   3   4   3       10.65       13.55      5.23 o 
   4   4   3     1311.98     1282.29     83.48 o 
   5   4   3       91.30      111.88     15.38 o 
   6   4   3      133.46      149.65     30.44 o 
   7   4   3       52.63       42.58     15.97 o 
   8   4   3      170.13      146.56     20.81 o 
   9   4   3        0.50        3.36      8.34 o 
  10   4   3      143.57      165.67     23.44 o 
  11   4   3        0.32       -0.07     21.00 o 
  12   4   3       25.14        6.53      6.55 o 
  13   4   3       92.38       90.76     15.09 o 
  14   4   3        6.77       22.66      5.98 o 
  15   4   3        1.11        2.74      3.38 o 
  16   4   3       24.67       28.95      7.78 o 
 -16   5   3       33.30       37.09      9.55 o 
 -15   5   3       15.60       15.28      6.87 o 
 -14   5   3       16.14       16.13      7.15 o 
 -13   5   3       84.82       86.23     19.64 o 
 -12   5   3       48.74       76.85     14.49 o 
 -11   5   3       13.25       18.94     17.50 o 
 -10   5   3      297.77      279.08     42.06 o 
  -9   5   3      361.65      291.29     43.57 o 
  -8   5   3      662.09      542.85     38.07 o 
  -7   5   3      738.80      785.48     48.55 o 
  -6   5   3      282.04      322.29     22.04 o 
  -5   5   3      868.26      805.51     34.28 o 
  -4   5   3       23.54       11.92      6.87 o 
  -3   5   3     1071.77      951.48     27.37 o 
  -2   5   3       84.68      130.26     13.41 o 
  -1   5   3      326.24      312.72     14.77 o 
   0   5   3      531.39      449.49     20.34 o 
   1   5   3       79.17       81.98      9.21 o 
   2   5   3     1125.99     1058.44     34.19 o 
   3   5   3      358.52      371.45     25.01 o 
   4   5   3     2514.64     2243.13    129.09 o 
   5   5   3      495.32      486.51     51.82 o 
   6   5   3      997.81     1109.75    176.39 o 
   7   5   3      956.26      934.25    131.78 o 
   8   5   3      193.45      201.61     24.69 o 
   9   5   3       63.01       54.25     11.77 o 
  10   5   3      109.06      122.29     19.67 o 
  11   5   3      533.73      637.36     42.01 o 
  12   5   3      127.11      129.50     17.78 o 
  13   5   3       86.81      137.35     17.89 o 
  14   5   3       96.74       98.47     15.15 o 
  15   5   3       13.06        8.32      5.37 o 
 -15   6   3       10.43        2.76      4.41 o 
 -14   6   3        1.50        9.67      8.29 o 
 -13   6   3        1.37        1.20      7.27 o 
 -12   6   3       69.39       53.52     14.43 o 
 -11   6   3      140.12      137.79     20.46 o 
 -10   6   3        2.34       25.98     18.18 o 
  -9   6   3        4.57      -14.47     17.59 o 
  -8   6   3       51.49       37.92     11.50 o 
  -7   6   3      203.94      166.67     22.26 o 
  -6   6   3       11.27       -2.14      8.85 o 
  -5   6   3        0.33       -8.44      8.90 o 
  -4   6   3      134.49      154.16     27.68 o 
  -3   6   3       24.96       28.43     12.24 o 
  -2   6   3       51.60       58.75     15.23 o 
  -1   6   3      193.04      217.83     25.33 o 
   0   6   3      380.02      488.30     30.69 o 
   1   6   3      950.22     1003.59     60.43 o 
   2   6   3       14.29        4.63      8.37 o 
   3   6   3       36.45       39.81     16.36 o 
   4   6   3      520.16      495.42     53.17 o 
   5   6   3     1149.26     1241.82     73.60 o 
   6   6   3        6.23       27.34     14.16 o 
   7   6   3      129.04      145.77     20.76 o 
   8   6   3      152.74      134.48     15.84 o 
   9   6   3        9.37        8.39      9.26 o 
  10   6   3       67.82       72.35     13.71 o 
  11   6   3        9.62        3.82     27.54 o 
  12   6   3      122.66      132.01     16.43 o 
  13   6   3       10.35       15.27      6.36 o 
  14   6   3        6.90        1.67      3.45 o 
 -15   7   3       46.64       37.06      8.34 o 
 -14   7   3       43.83       47.73      7.36 o 
 -13   7   3       61.07       58.49     10.63 o 
 -12   7   3      201.92      191.47     27.86 o 
 -11   7   3       11.67       18.78     11.40 o 
 -10   7   3      563.84      566.39     39.48 o 
  -9   7   3      343.70      294.53     43.60 o 
  -8   7   3      223.80      150.42     22.18 o 
  -7   7   3       70.72       59.31     15.02 o 
  -6   7   3       28.12       32.65      9.22 o 
  -5   7   3     1490.53     1198.44     90.38 o 
  -4   7   3      247.75      266.29     28.82 o 
  -3   7   3     1056.99     1063.48     55.68 o 
  -2   7   3      402.01      451.05     45.50 o 
  -1   7   3     1827.17     2006.48     95.22 o 
   0   7   3      240.22      233.61     22.77 o 
   1   7   3       29.34       23.57      7.63 o 
   2   7   3      791.38      816.27     60.06 o 
   3   7   3       26.51       30.31     14.02 o 
   4   7   3     2315.63     2164.34    101.81 o 
   5   7   3       37.37       72.46     20.28 o 
   6   7   3      633.76      706.93     59.48 o 
   7   7   3     1131.92      965.62     51.08 o 
   8   7   3       76.67       73.60     11.45 o 
   9   7   3      922.56      767.72     36.51 o 
  10   7   3       11.47       21.86      9.08 o 
  11   7   3      160.37      164.51     19.12 o 
  12   7   3      167.19      166.25     23.96 o 
  13   7   3       17.63       21.96      8.92 o 
 -13   8   3       16.95       14.23      4.07 o 
 -12   8   3        5.91        5.66      9.12 o 
 -11   8   3        2.64       10.70      6.11 o 
 -10   8   3      197.37      212.09     18.84 o 
  -9   8   3      205.91      196.83     19.15 o 
  -8   8   3       34.52       16.86      7.22 o 
  -7   8   3      147.57      118.03     13.39 o 
  -6   8   3        4.86       -1.59      6.00 o 
  -5   8   3        3.07       -8.40      8.40 o 
  -4   8   3      789.56      743.69     53.16 o 
  -3   8   3        1.99        5.23      8.42 o 
  -2   8   3      144.73      131.94     16.58 o 
  -1   8   3      218.52      196.75     29.83 o 
   0   8   3      186.45      201.14     22.92 o 
   1   8   3      268.96      271.23     37.65 o 
   2   8   3      666.47      604.87     55.25 o 
   3   8   3       28.20       18.27     12.71 o 
   4   8   3       21.79       50.34     20.52 o 
   5   8   3      155.38      114.81     26.50 o 
   6   8   3       18.05       30.92     15.49 o 
   7   8   3        2.89        2.67     10.26 o 
   8   8   3        7.78       -6.72      6.72 o 
   9   8   3       10.32        6.13      6.50 o 
  10   8   3        3.18      -12.45     12.45 o 
  11   8   3       17.10       18.45      9.47 o 
  12   8   3        0.65        3.82      5.72 o 
 -12   9   3      110.02      115.34     14.18 o 
 -11   9   3       59.35       51.67      7.92 o 
 -10   9   3      144.15      156.60     13.56 o 
  -9   9   3       86.35       94.20     11.95 o 
  -8   9   3      124.77       98.55     12.69 o 
  -7   9   3      103.02       86.37     15.92 o 
  -6   9   3       23.96       37.78     10.38 o 
  -5   9   3      239.86      271.56     20.63 o 
  -4   9   3       75.92       80.41     19.63 o 
  -3   9   3      196.40      202.18     21.64 o 
  -2   9   3      147.42      146.67     18.79 o 
  -1   9   3       17.26       10.63      6.65 o 
   0   9   3      139.03      116.17     27.72 o 
   1   9   3       38.99       56.86     18.48 o 
   2   9   3       48.13       47.31     18.15 o 
   3   9   3      164.82      190.71     33.42 o 
   4   9   3      412.27      389.15     44.37 o 
   5   9   3       44.74       41.42     12.34 o 
   6   9   3      484.69      408.46     41.93 o 
   7   9   3       80.97       54.22      9.93 o 
   8   9   3       14.39       11.81      5.67 o 
   9   9   3       68.57       56.74      7.38 o 
  10   9   3       32.49       28.26      9.42 o 
  -9  10   3        0.09        3.79      5.30 o 
  -8  10   3        1.62        7.59     15.45 o 
  -7  10   3       32.82        8.17     30.38 o 
  -6  10   3       56.41       54.33     11.80 o 
  -5  10   3        3.85       12.44      6.62 o 
  -4  10   3        3.68       14.03      6.74 o 
  -3  10   3       21.10       13.14     12.45 o 
  -2  10   3        4.38       -6.88      9.30 o 
  -1  10   3       28.58       56.95     22.65 o 
   0  10   3      124.84      160.32     35.36 o 
   1  10   3       78.47      102.37     26.14 o 
   2  10   3       16.94       46.71     21.02 o 
   3  10   3        0.04        8.58      8.56 o 
   4  10   3       20.36       30.26      9.77 o 
   5  10   3        4.67        2.96      6.59 o 
   6  10   3      198.52      140.88     19.86 o 
   7  10   3       30.91       13.69      4.90 o 
   8  10   3       15.34       12.25      6.31 o 
  -7  11   3       64.71       77.77     14.18 o 
  -6  11   3       31.65       53.71     14.85 o 
  -5  11   3      137.27      154.34     24.35 o 
  -4  11   3       74.07       52.32     13.46 o 
  -3  11   3      321.17      339.38     26.64 o 
  -2  11   3       30.97       21.16      7.78 o 
  -1  11   3       86.87      111.54     17.62 o 
   0  11   3      166.73      223.97     34.41 o 
   1  11   3       32.25       41.13     14.94 o 
   2  11   3      160.98      162.67     27.97 o 
   3  11   3        9.40       -3.18     11.49 o 
   4  11   3      212.92      227.30     37.83 o 
   5  11   3       89.50       61.36      9.44 o 
   6  11   3        8.49        9.75      5.96 o 
 -18   0   4      241.57      256.07     22.35 o 
 -17   0   4      176.21      188.30     24.21 o 
 -16   0   4      494.23      516.27     44.73 o 
 -15   0   4       41.09       44.62     16.91 o 
 -14   0   4      262.80      292.46     38.47 o 
 -13   0   4       58.73       59.44     20.26 o 
 -12   0   4     1173.67     1182.53     80.64 o 
 -11   0   4      461.40      535.93     53.32 o 
 -10   0   4      240.11      237.89     36.17 o 
  -9   0   4       39.34       29.25     11.26 o 
  -8   0   4       19.32       -0.87      5.81 o 
  -7   0   4     2803.86     2447.41     95.79 o 
  -6   0   4     1325.20     1532.90     67.28 o 
  -5   0   4     7090.84     7246.71    165.27 o 
  -4   0   4     7030.14     7040.54    150.53 o 
  -3   0   4     1765.83     1591.39     52.40 o 
  -2   0   4     7685.73     6693.84    137.58 o 
  -1   0   4     4460.88     4602.06    102.24 o 
   0   0   4     3604.30     3502.07     83.52 o 
   1   0   4     1560.01     1798.05     54.29 o 
   2   0   4      204.71      284.61     21.14 o 
   3   0   4      282.58      188.51     18.56 o 
   4   0   4       25.83       53.74     11.98 o 
   5   0   4     3756.04     3460.84    103.00 o 
   6   0   4      105.19      130.27     20.21 o 
   7   0   4     1622.62     1422.49     74.76 o 
   8   0   4     1914.13     1828.07     88.39 o 
   9   0   4     2369.96     2361.79    104.37 o 
  10   0   4      529.20      525.16     35.41 o 
  11   0   4      140.99      151.00     18.82 o 
  12   0   4       44.31       43.93     16.26 o 
  13   0   4       28.96       18.26     12.69 o 
  14   0   4      198.08      191.53     27.83 o 
  15   0   4      133.71      120.67     19.76 o 
  16   0   4       42.17       42.33     10.75 o 
 -18   1   4       13.58       11.26      3.81 o 
 -17   1   4        2.43        6.11      4.31 o 
 -16   1   4        0.71        7.00     11.54 o 
 -15   1   4      266.53      246.96     23.69 o 
 -14   1   4        0.95       -6.80      6.80 o 
 -13   1   4      139.01      158.98     16.91 o 
 -12   1   4      139.67      150.15     16.70 o 
 -11   1   4       12.94       13.88      7.46 o 
 -10   1   4        0.35        4.13     12.62 o 
  -9   1   4      155.56      116.19     16.25 o 
  -8   1   4       23.09        9.89      5.12 o 
  -7   1   4      504.00      551.93     30.03 o 
  -6   1   4       27.78       31.87      6.02 o 
  -5   1   4        0.03        1.01      3.62 o 
  -4   1   4     1929.96     2072.78     50.18 o 
  -3   1   4      320.60      290.85     14.88 o 
  -2   1   4     2682.19     2488.98     47.98 o 
  -1   1   4        7.33       15.35      3.44 o 
   0   1   4      844.98      882.57     24.58 o 
   1   1   4     5386.18     5727.53    239.16 o 
   2   1   4      286.33      318.25     20.60 o 
   3   1   4       11.70       17.71      4.67 o 
   4   1   4      195.00      176.24     11.53 o 
   5   1   4        0.13       -5.60      5.64 o 
   6   1   4     3724.43     3347.83     73.94 o 
   7   1   4        0.08       -5.86      5.86 o 
   8   1   4      220.29      178.65     18.97 o 
   9   1   4      256.76      268.27     26.49 o 
  10   1   4       10.56       15.85      5.99 o 
  11   1   4       38.07       31.74      7.82 o 
  12   1   4      112.83      103.31     13.03 o 
  13   1   4       39.34       45.29     11.83 o 
  14   1   4       44.98       46.72      9.96 o 
  15   1   4       10.74       14.59      6.18 o 
  16   1   4        0.36        0.38      3.16 o 
 -18   2   4       73.99       60.98      9.31 o 
 -17   2   4      129.36      142.49     15.90 o 
 -16   2   4      215.02      233.81     20.17 o 
 -15   2   4       67.51       67.30      9.78 o 
 -14   2   4       76.00       66.43     10.43 o 
 -13   2   4       25.58       30.15      8.84 o 
 -12   2   4      512.46      538.31     31.21 o 
 -11   2   4      282.35      311.51     23.97 o 
 -10   2   4       57.32       68.62     19.71 o 
  -9   2   4     1047.08      866.90     65.94 o 
  -8   2   4      523.89      452.05     35.07 o 
  -7   2   4     6528.38     6340.49    395.83 o 
  -6   2   4     3394.18     3478.63     82.91 o 
  -5   2   4     2908.88     2911.90     62.24 o 
  -4   2   4     2041.07     1920.22     45.17 o 
  -3   2   4     1477.11     1505.55     40.47 o 
  -2   2   4     1774.35     1503.68     51.76 o 
  -1   2   4      607.33      644.92     31.73 o 
   0   2   4      467.38      364.70     11.91 o 
   1   2   4       62.27       50.76      4.65 o 
   2   2   4    11109.63    11386.71    193.79 o 
   3   2   4      817.38      820.40     25.88 o 
   4   2   4       30.82       30.48      5.16 o 
   5   2   4     2534.64     2592.79     63.70 o 
   6   2   4      114.44      104.50     10.93 o 
   7   2   4     5365.50     5484.03    155.10 o 
   8   2   4      163.60      176.25     28.47 o 
   9   2   4      445.60      463.47     36.30 o 
  10   2   4      346.76      371.62     32.67 o 
  11   2   4      226.29      232.19     25.21 o 
  12   2   4       92.78      101.64     16.92 o 
  13   2   4       11.56       15.24     12.40 o 
  14   2   4       73.32       99.62     22.12 o 
  15   2   4       75.61       68.62     10.81 o 
  16   2   4       66.96       67.46     11.13 o 
 -17   3   4        5.78        8.78      3.86 o 
 -16   3   4        2.69       -0.01      4.00 o 
 -15   3   4        0.74        5.33      4.71 o 
 -14   3   4       17.09       13.38      6.57 o 
 -13   3   4       37.65       47.40     10.07 o 
 -12   3   4        1.50        6.33      7.76 o 
 -11   3   4       94.63       90.75     12.87 o 
 -10   3   4      226.11      210.30     17.36 o 
  -9   3   4      101.91       75.15     19.90 o 
  -8   3   4      729.29      607.00     53.68 o 
  -7   3   4      721.54      701.79     53.83 o 
  -6   3   4       76.75       67.53     15.82 o 
  -5   3   4      109.63      105.69     10.23 o 
  -4   3   4      908.26      930.47     29.54 o 
  -3   3   4       46.33       58.00     10.68 o 
  -2   3   4     1203.15     1145.47     45.69 o 
  -1   3   4       76.01       89.78      8.55 o 
   0   3   4        1.55        5.63      2.37 o 
   1   3   4     1546.18     1637.91     44.84 o 
   2   3   4        9.99        6.77      3.65 o 
   3   3   4     2425.71     2729.65     92.98 o 
   4   3   4     1037.90     1171.71     96.99 o 
   5   3   4       46.25       65.96     11.53 o 
   6   3   4       47.75       30.06      9.22 o 
   7   3   4        5.00       18.37      6.16 o 
   8   3   4      206.69      221.86     25.21 o 
   9   3   4      164.45      160.44     22.56 o 
  10   3   4        4.11        2.46     11.74 o 
  11   3   4        5.67        5.32      7.13 o 
  12   3   4       47.40       41.00     11.58 o 
  13   3   4        0.14       -3.04      7.17 o 
  14   3   4        1.06        4.68      4.67 o 
  15   3   4       35.29       28.14      5.05 o 
  16   3   4       16.01       21.02      6.75 o 
 -16   4   4       48.41       54.77      8.37 o 
 -15   4   4        8.70       19.72      5.63 o 
 -14   4   4       60.62       67.15      9.96 o 
 -13   4   4      165.28      179.10     23.95 o 
 -12   4   4       71.06       63.53     17.44 o 
 -11   4   4      122.83      130.40     19.93 o 
 -10   4   4      431.40      432.06     29.97 o 
  -9   4   4      492.61      505.36     32.46 o 
  -8   4   4       59.99       26.99     11.72 o 
  -7   4   4     1112.07     1041.96     68.83 o 
  -6   4   4       38.51       57.03     15.58 o 
  -5   4   4     2990.10     3159.48     82.99 o 
  -4   4   4       47.67       43.26     13.23 o 
  -3   4   4     2906.74     2769.91    109.02 o 
  -2   4   4      262.39      230.70     13.52 o 
  -1   4   4     1148.97     1286.23     36.41 o 
   0   4   4     9179.49     9292.48    145.53 o 
   1   4   4     1594.32     1560.36     46.89 o 
   2   4   4      585.39      499.28     27.17 o 
   3   4   4     2775.69     2847.56     74.59 o 
   4   4   4       77.18       91.05     12.96 o 
   5   4   4     1155.45     1073.33     98.52 o 
   6   4   4       50.47       43.16     11.06 o 
   7   4   4      357.50      398.19     33.75 o 
   8   4   4      823.04      853.12     80.48 o 
   9   4   4      867.01      886.71     54.21 o 
  10   4   4      698.59      772.60     49.29 o 
  11   4   4      242.40      300.56     29.48 o 
  12   4   4      253.80      255.63     25.80 o 
  13   4   4       38.50       45.90      8.80 o 
  14   4   4      125.78      136.48     12.03 o 
  15   4   4       13.10        4.86      5.68 o 
 -16   5   4       19.88       13.48      6.83 o 
 -15   5   4        1.08        5.58      3.72 o 
 -14   5   4      134.30      130.58     15.58 o 
 -13   5   4       14.11       34.39     11.59 o 
 -12   5   4       28.41       28.23     10.77 o 
 -11   5   4       34.68       36.12     12.97 o 
 -10   5   4      330.61      315.18     30.65 o 
  -9   5   4       94.87       95.32     17.85 o 
  -8   5   4       65.42       72.99     22.47 o 
  -7   5   4       41.84       40.58      8.62 o 
  -6   5   4        5.24       15.44      7.76 o 
  -5   5   4       89.35      102.26     18.90 o 
  -4   5   4     1970.72     2091.76     65.11 o 
  -3   5   4        3.31        7.84      3.71 o 
  -2   5   4      795.11      846.37     38.57 o 
  -1   5   4       49.15       58.71     10.12 o 
   0   5   4      364.35      426.73     27.40 o 
   1   5   4      648.68      655.59     31.61 o 
   2   5   4      448.25      438.31     27.66 o 
   3   5   4       63.77       46.98      9.87 o 
   4   5   4      210.95      216.46     21.57 o 
   5   5   4       95.95      100.29     16.20 o 
   6   5   4      149.68      156.55     28.89 o 
   7   5   4      126.97      160.80     43.32 o 
   8   5   4       21.37       15.30     10.88 o 
   9   5   4        0.88        9.22      9.62 o 
  10   5   4      247.44      278.58     28.95 o 
  11   5   4      116.24      114.96     18.70 o 
  12   5   4        4.49        6.97      6.92 o 
  13   5   4        6.13       11.85      5.87 o 
  14   5   4        5.87        4.57      4.20 o 
  15   5   4       21.30       24.92      6.84 o 
 -15   6   4       10.18       12.70      7.40 o 
 -14   6   4       40.76       46.10     11.90 o 
 -13   6   4       10.72       18.97     11.62 o 
 -12   6   4      201.41      224.64     22.99 o 
 -11   6   4       19.20       25.47      8.57 o 
 -10   6   4       34.09       28.52      8.61 o 
  -9   6   4      342.49      306.49     65.08 o 
  -8   6   4      108.03       88.37     25.72 o 
  -7   6   4     2359.68     2157.16    190.10 o 
  -6   6   4      668.19      703.79     46.16 o 
  -5   6   4     1093.50     1337.11     96.99 o 
  -4   6   4     1170.62     1241.49     98.10 o 
  -3   6   4       59.48       74.11     25.85 o 
  -2   6   4      334.90      320.84     48.05 o 
  -1   6   4      172.91      146.31     17.05 o 
   0   6   4      791.35      843.41     92.88 o 
   1   6   4       23.69       29.18     14.66 o 
   2   6   4      857.29      931.74     79.27 o 
   3   6   4      555.08      520.64     26.76 o 
   4   6   4       20.55       21.54      9.73 o 
   5   6   4      672.54      644.79     52.63 o 
   6   6   4       93.26       81.20     14.87 o 
   7   6   4     2086.50     2244.61     78.99 o 
   8   6   4      794.59      813.45     53.49 o 
   9   6   4       88.14       76.85     13.20 o 
  10   6   4      649.09      666.95     42.27 o 
  11   6   4       50.47       55.59     12.06 o 
  12   6   4      238.70      263.84     22.09 o 
  13   6   4        8.02        3.92      4.47 o 
  14   6   4       69.94       58.73      6.89 o 
 -14   7   4        0.50        4.45      6.39 o 
 -13   7   4        2.96       13.21      5.79 o 
 -12   7   4      173.65      213.10     29.70 o 
 -11   7   4        4.79       14.84      7.64 o 
 -10   7   4        0.06       12.94      8.80 o 
  -9   7   4        0.12        5.80      8.15 o 
  -8   7   4      219.98      188.65     52.54 o 
  -7   7   4       53.86       48.28     10.98 o 
  -6   7   4      650.94      633.17     36.57 o 
  -5   7   4        0.32       14.74      9.99 o 
  -4   7   4      199.72      214.92     26.01 o 
  -3   7   4       68.22       70.70     15.88 o 
  -2   7   4        0.62       11.44      8.98 o 
  -1   7   4      140.35      166.86     26.92 o 
   0   7   4      216.53      197.01     20.88 o 
   1   7   4       76.39       77.48     13.34 o 
   2   7   4      164.03      135.81     26.32 o 
   3   7   4      155.12      154.68     25.73 o 
   4   7   4        0.29       -4.74      9.70 o 
   5   7   4       29.07       35.27     15.99 o 
   6   7   4       21.40       42.47     16.41 o 
   7   7   4      235.21      228.36     24.44 o 
   8   7   4        8.01       -5.14      7.65 o 
   9   7   4        8.16        5.81      8.19 o 
  10   7   4        9.28       17.53      8.69 o 
  11   7   4       14.22       23.40      7.42 o 
  12   7   4        1.39        2.82      2.99 o 
  13   7   4        0.06        0.59      4.15 o 
 -13   8   4       79.22       84.48      8.83 o 
 -12   8   4       12.65       13.67      5.60 o 
 -11   8   4       15.31       28.15      8.29 o 
 -10   8   4       29.15       38.60      8.57 o 
  -9   8   4      212.33      236.75     20.58 o 
  -8   8   4      174.19      138.28     20.73 o 
  -7   8   4       37.77       28.99      9.91 o 
  -6   8   4      116.42      105.45     16.61 o 
  -5   8   4     1492.78     1572.82     72.52 o 
  -4   8   4       94.24       77.21     15.65 o 
  -3   8   4      107.26       96.82     15.52 o 
  -2   8   4      195.74      210.30     22.87 o 
  -1   8   4       14.03       19.85      9.17 o 
   0   8   4     1314.62     1239.92     57.08 o 
   1   8   4      208.49      211.82     33.60 o 
   2   8   4      390.75      350.37     42.05 o 
   3   8   4      629.51      679.12     56.97 o 
   4   8   4       16.57       20.68     12.53 o 
   5   8   4      762.58      708.03     57.22 o 
   6   8   4       15.74       28.16     11.21 o 
   7   8   4      239.32      188.58     16.73 o 
   8   8   4      140.59       70.62     12.47 o 
   9   8   4       40.14       66.93     19.32 o 
  10   8   4      155.75      130.28     20.93 o 
  11   8   4       11.03       10.30      5.34 o 
  12   8   4        9.91       16.07      6.36 o 
 -11   9   4       23.20       16.89      5.85 o 
 -10   9   4       16.51       10.02      6.03 o 
  -9   9   4       32.13       35.34      9.39 o 
  -8   9   4       47.90       49.37     11.17 o 
  -7   9   4        2.06       -5.83      8.55 o 
  -6   9   4      121.29      111.72     20.34 o 
  -5   9   4        3.97        6.48      8.12 o 
  -4   9   4      190.57      205.46     21.45 o 
  -3   9   4        1.53        5.91      7.99 o 
  -2   9   4        7.56        8.83      8.40 o 
  -1   9   4       33.18       26.26      9.76 o 
   0   9   4       58.86       76.94     22.85 o 
   1   9   4       42.37       38.69     16.74 o 
   2   9   4      151.37      151.43     27.72 o 
   3   9   4        1.48       23.91     17.79 o 
   4   9   4      132.18      153.65     28.05 o 
   5   9   4        1.00        4.19     10.08 o 
   6   9   4       34.25       30.87      7.46 o 
   7   9   4        1.80       -4.28      4.71 o 
   8   9   4       39.97       41.93      8.32 o 
   9   9   4        3.10        2.79      6.74 o 
  10   9   4       58.99       61.41     11.02 o 
  -9  10   4       64.43       66.54     13.62 o 
  -8  10   4       31.58       48.80     10.26 o 
  -7  10   4      294.47      298.56     76.98 o 
  -6  10   4       52.96       38.70     18.46 o 
  -5  10   4       27.01       31.17      6.94 o 
  -4  10   4      116.68       79.35     14.60 o 
  -3  10   4      124.83      148.47     39.39 o 
  -2  10   4      324.96      457.19     37.70 o 
  -1  10   4       12.72       36.32     12.86 o 
   0  10   4      128.01      208.01     37.21 o 
   1  10   4       52.14      100.33     26.61 o 
   2  10   4      139.97      165.36     29.33 o 
   3  10   4      149.28      192.31     21.84 o 
   4  10   4       17.22       29.65      9.27 o 
   5  10   4      181.42      172.69     14.27 o 
   6  10   4       26.03        3.89      5.00 o 
   7  10   4      136.80      126.49     12.77 o 
  -5  11   4       21.96       31.90     10.34 o 
  -4  11   4       68.71       68.18     10.50 o 
  -3  11   4       26.90       26.61     12.63 o 
  -2  11   4      105.81       80.48     20.23 o 
  -1  11   4       81.12       72.78     21.42 o 
   0  11   4        8.38       32.02     12.51 o 
   1  11   4       24.45       36.76     14.34 o 
   2  11   4       41.06       59.88     15.10 o 
   3  11   4        3.19       10.64     14.96 o 
   4  11   4       45.22       41.72      9.41 o 
   5  11   4        9.26       13.60      7.35 o 
 -18   1   5      123.98      116.95     12.86 o 
 -17   1   5      198.25      200.56     16.49 o 
 -16   1   5       23.42       35.30      9.38 o 
 -15   1   5      183.18      203.84     21.43 o 
 -14   1   5       91.23       92.03     12.45 o 
 -13   1   5       34.01       45.48     10.25 o 
 -12   1   5       36.28       45.51     10.79 o 
 -11   1   5      196.61      200.26     19.73 o 
 -10   1   5       33.73       30.18     13.78 o 
  -9   1   5       32.42       20.67      7.08 o 
  -8   1   5       30.73       23.50     11.51 o 
  -7   1   5      587.53      647.94     34.13 o 
  -6   1   5     4734.79     4901.01    143.99 o 
  -5   1   5     1913.87     2003.00     52.74 o 
  -4   1   5     5707.84     5175.69    137.33 o 
  -3   1   5     1927.18     1697.34     63.17 o 
  -2   1   5     4388.91     3773.36     69.01 o 
  -1   1   5      218.71      294.87     15.23 o 
   0   1   5       38.75       73.55      7.81 o 
   1   1   5     1992.52     1938.85     43.95 o 
   2   1   5      410.41      473.27     21.56 o 
   3   1   5     2908.78     2787.28    131.10 o 
   4   1   5      102.56      118.41     12.37 o 
   5   1   5     3090.03     2851.64     85.14 o 
   6   1   5     4116.79     3204.63    768.73 o 
   7   1   5      576.74      423.34     90.12 o 
   8   1   5     2495.58     2342.11     94.46 o 
   9   1   5      116.46      138.30     15.91 o 
  10   1   5      209.84      215.24     19.46 o 
  11   1   5       22.06       21.25      7.28 o 
  12   1   5       51.53       85.81     12.08 o 
  13   1   5       87.85       78.60     12.79 o 
  14   1   5      178.81      212.10     18.32 o 
  15   1   5       28.45       33.64      6.02 o 
  16   1   5        7.15        6.07      3.30 o 
 -17   2   5        7.13        8.65      4.29 o 
 -16   2   5       27.56       30.27      8.52 o 
 -15   2   5        9.57       11.40      5.05 o 
 -14   2   5       30.53       43.35      9.11 o 
 -13   2   5      114.57      119.84     14.47 o 
 -12   2   5       84.12       98.58     14.51 o 
 -11   2   5        6.28        6.59      5.41 o 
 -10   2   5        7.08       -3.08      6.16 o 
  -9   2   5       56.58       49.42     18.12 o 
  -8   2   5      241.62      207.35     20.86 o 
  -7   2   5      615.13      673.61     34.49 o 
  -6   2   5      424.57      509.14     27.21 o 
  -5   2   5      197.43      201.50     17.87 o 
  -4   2   5      612.49      578.78     24.78 o 
  -3   2   5      214.73      198.96     13.68 o 
  -2   2   5      718.60      727.06     38.49 o 
  -1   2   5     1589.20     1674.69     31.98 o 
   0   2   5      179.28      219.34     10.53 o 
   1   2   5      137.06      151.46     10.70 o 
   2   2   5      440.60      568.17     22.74 o 
   3   2   5      960.69     1049.55    115.09 o 
   4   2   5       10.13        4.96      4.49 o 
   5   2   5       32.60       41.87     13.39 o 
   6   2   5      336.79      367.01     38.85 o 
   7   2   5     1146.35     1276.56     80.64 o 
   8   2   5       40.00       28.78      9.90 o 
   9   2   5        2.27        3.86     11.24 o 
  10   2   5       15.81        4.43      7.24 o 
  11   2   5      111.73      109.38     17.58 o 
  12   2   5        6.72        9.26      8.29 o 
  13   2   5        8.47       10.07      7.92 o 
  14   2   5        4.68        1.47      4.60 o 
  15   2   5        0.27        0.01      4.58 o 
  16   2   5        0.39       -0.93      3.07 o 
 -17   3   5       55.65       44.24      9.79 o 
 -16   3   5      113.36      120.26     14.31 o 
 -15   3   5       56.84       62.56     10.50 o 
 -14   3   5      195.76      221.61     18.36 o 
 -13   3   5      282.60      310.18     23.45 o 
 -12   3   5      237.40      249.12     24.04 o 
 -11   3   5      880.49      896.96     44.67 o 
 -10   3   5       16.38       14.04      8.44 o 
  -9   3   5     1544.70     1740.21     58.86 o 
  -8   3   5       94.05       76.38     20.15 o 
  -7   3   5       44.09       48.10     14.16 o 
  -6   3   5     1416.95     1336.49     71.13 o 
  -5   3   5      790.27      867.36     33.19 o 
  -4   3   5     4321.65     3963.25    112.60 o 
  -3   3   5       24.36       27.09      9.11 o 
  -2   3   5     2945.06     2615.57     81.22 o 
  -1   3   5     8156.92     7657.70    118.23 o 
   0   3   5       32.31       43.28     10.29 o 
   1   3   5     3153.22     3079.48     95.31 o 
   2   3   5      621.15      646.04     42.15 o 
   3   3   5      183.36      153.35     16.42 o 
   4   3   5       23.29       23.91      7.63 o 
   5   3   5      117.61       74.47     16.79 o 
   6   3   5     1038.39     1037.83     69.08 o 
   7   3   5      102.47      104.72     18.74 o 
   8   3   5      283.02      247.45     28.67 o 
   9   3   5       23.59       36.42     12.14 o 
  10   3   5      616.08      693.85     64.31 o 
  11   3   5       89.48       99.00     17.35 o 
  12   3   5      273.54      339.08     24.06 o 
  13   3   5      252.22      274.30     16.50 o 
  14   3   5       56.71       69.51      8.82 o 
  15   3   5       45.11       47.23      7.54 o 
 -16   4   5        7.63       11.24      7.14 o 
 -15   4   5       21.78       23.68      7.38 o 
 -14   4   5        0.28        0.78     13.15 o 
 -13   4   5       65.77       58.95     17.87 o 
 -12   4   5        9.61       10.25      9.09 o 
 -11   4   5       39.64       37.33     11.66 o 
 -10   4   5       68.40       62.94     12.12 o 
  -9   4   5      331.86      374.99     27.68 o 
  -8   4   5       20.21       26.34      9.63 o 
  -7   4   5      957.07      988.67     67.37 o 
  -6   4   5       39.27       52.85     16.11 o 
  -5   4   5       16.74        1.62      4.66 o 
  -4   4   5       81.35       95.58     16.16 o 
  -3   4   5      267.37      301.12     27.11 o 
  -2   4   5      124.20      101.61     10.84 o 
  -1   4   5     1251.20     1202.06     38.29 o 
   0   4   5       40.24       44.93     10.85 o 
   1   4   5       28.10       31.45     10.31 o 
   2   4   5       62.13       69.85     10.72 o 
   3   4   5      548.42      626.68     35.25 o 
   4   4   5      131.95      147.82     18.11 o 
   5   4   5     1395.24     1435.98    191.14 o 
   6   4   5       19.96       23.90     17.07 o 
   7   4   5      122.34       90.72     13.52 o 
   8   4   5       26.82        7.01      6.72 o 
   9   4   5       14.30        2.17      7.82 o 
  10   4   5       26.74       23.22     11.45 o 
  11   4   5      151.54      191.81     18.85 o 
  12   4   5        9.66       20.52      8.82 o 
  13   4   5        1.76        3.61      4.67 o 
  14   4   5       10.09        4.29      3.46 o 
  15   4   5        8.68       11.89      5.26 o 
 -15   5   5       12.83       22.09      6.10 o 
 -14   5   5       12.34       11.66      6.39 o 
 -13   5   5       51.58       62.35     12.37 o 
 -12   5   5       10.91       11.79      7.84 o 
 -11   5   5      374.37      345.07     59.10 o 
 -10   5   5       64.91       33.72     16.55 o 
  -9   5   5      424.31      428.04     29.36 o 
  -8   5   5     1033.21     1007.94     51.31 o 
  -7   5   5      441.02      353.95     33.89 o 
  -6   5   5      578.63      604.15     48.48 o 
  -5   5   5       28.07       34.30     12.33 o 
  -4   5   5     1223.68     1257.41     45.60 o 
  -3   5   5      743.85      685.59     31.06 o 
  -2   5   5     2176.19     1975.48     79.71 o 
  -1   5   5      447.62      364.17     31.30 o 
   0   5   5      535.38      486.60     37.71 o 
   1   5   5      161.71      173.81     22.92 o 
   2   5   5     1714.54     1711.48    100.38 o 
   3   5   5      446.07      417.17     30.07 o 
   4   5   5       29.29       31.31     10.29 o 
   5   5   5     1292.81     1262.26     82.01 o 
   6   5   5      953.08     1009.59     76.33 o 
   7   5   5      276.17      316.89     38.84 o 
   8   5   5     1436.95     1226.73     63.88 o 
   9   5   5       43.22       35.95     13.32 o 
  10   5   5      194.58      234.16     27.17 o 
  11   5   5      325.34      358.51     29.56 o 
  12   5   5      325.32      399.29     29.05 o 
  13   5   5       54.52       60.28     10.48 o 
  14   5   5        7.58       12.25      5.20 o 
 -15   6   5        1.76        1.33      4.28 o 
 -14   6   5       20.93       23.48      6.85 o 
 -13   6   5        2.20        3.10      5.98 o 
 -12   6   5        7.46       11.64     16.13 o 
 -11   6   5        2.58        4.49     13.61 o 
 -10   6   5      219.40      213.77     19.96 o 
  -9   6   5       80.81       70.79     12.70 o 
  -8   6   5       57.26       41.19      9.25 o 
  -7   6   5       30.98       23.06      8.91 o 
  -6   6   5      148.38      140.70     16.51 o 
  -5   6   5        0.01        7.88      9.95 o 
  -4   6   5       28.63       67.12     24.15 o 
  -2   6   5       10.27       19.73      8.83 o 
  -1   6   5      174.18      175.77     25.48 o 
   0   6   5       72.74       78.84     15.81 o 
   1   6   5       24.58       46.50     12.85 o 
   2   6   5      788.52      872.11     58.61 o 
   3   6   5      153.27      159.62     18.16 o 
   4   6   5       27.87       47.22     10.89 o 
   5   6   5       13.20       17.10      6.29 o 
   6   6   5      271.77      292.26     27.22 o 
   7   6   5      326.78      294.52     29.98 o 
   8   6   5        6.59       -8.65      8.65 o 
   9   6   5       22.12        9.86      7.82 o 
  10   6   5       53.57       70.81     14.40 o 
  11   6   5        3.14        3.54      6.39 o 
  12   6   5       13.82       20.15      7.78 o 
  13   6   5       42.55       50.60      7.46 o 
 -14   7   5       28.81       28.75      5.78 o 
 -13   7   5       37.60       49.11      9.36 o 
 -12   7   5       52.86       51.61     15.68 o 
 -11   7   5      125.93      154.12     26.97 o 
 -10   7   5       10.75       27.78     17.48 o 
  -9   7   5      703.13      807.77     48.21 o 
  -8   7   5       31.76       17.45     10.05 o 
  -7   7   5       33.85       18.11     10.31 o 
  -6   7   5      451.61      378.97     34.31 o 
  -5   7   5       33.76       14.12     11.87 o 
  -4   7   5     3385.85     3738.24    117.87 o 
  -3   7   5       30.15       26.99     17.13 o 
  -2   7   5      495.00      471.34     46.05 o 
  -1   7   5     1573.51     1484.64     81.37 o 
   0   7   5      337.80      315.38     37.28 o 
   1   7   5     1031.66      967.99     46.43 o 
   2   7   5      764.54      606.97     51.79 o 
   3   7   5      137.44      151.62     25.79 o 
   4   7   5      539.13      473.96     45.94 o 
   5   7   5       38.35       49.23     16.99 o 
   6   7   5      786.21      759.87     58.49 o 
   7   7   5       51.86       48.03     11.41 o 
   8   7   5      159.21      125.84     26.34 o 
   9   7   5       91.50       81.60     13.35 o 
  10   7   5       14.84       14.61     11.81 o 
  11   7   5       77.81       64.59      9.67 o 
  12   7   5       36.86       36.72     10.11 o 
 -13   8   5       31.51       26.39      4.90 o 
 -12   8   5        7.74        3.73      4.05 o 
 -11   8   5        0.28       10.86      8.11 o 
 -10   8   5        0.91       32.27      8.77 o 
  -9   8   5        0.74        2.19      7.96 o 
  -8   8   5        2.09        6.98      7.38 o 
  -7   8   5       87.55       72.47     11.69 o 
  -6   8   5       22.59        6.63      7.78 o 
  -5   8   5       34.86       43.04     21.72 o 
  -4   8   5       59.16       60.70     14.04 o 
  -3   8   5      220.03      231.92     27.20 o 
  -2   8   5       90.77       69.86     15.55 o 
  -1   8   5        1.32        9.30      8.27 o 
   0   8   5      209.43      167.34     20.75 o 
   1   8   5       27.52       22.97     12.37 o 
   2   8   5        6.89       -1.97     10.09 o 
   3   8   5        9.34       -5.24      9.66 o 
   4   8   5       26.18        2.55      9.90 o 
   5   8   5       68.59      119.54     24.27 o 
   6   8   5        8.00       17.39      8.35 o 
   7   8   5      152.03      109.46     14.97 o 
   8   8   5        0.00       -4.13      9.66 o 
   9   8   5        8.81        9.88     11.15 o 
  10   8   5        6.73       -1.33      7.22 o 
  11   8   5        1.46       -3.25      4.55 o 
 -11   9   5        9.72       10.60      6.07 o 
 -10   9   5       10.76       11.78      4.70 o 
  -9   9   5       12.40       28.18      8.74 o 
  -8   9   5       11.08       27.45     26.55 o 
  -7   9   5       72.09       90.18     15.44 o 
  -6   9   5       42.68       63.42     15.09 o 
  -5   9   5      234.22      229.11     32.34 o 
  -4   9   5      566.13      601.89     39.51 o 
  -3   9   5       69.11       79.84     13.50 o 
  -2   9   5      495.38      551.57     38.74 o 
  -1   9   5       22.19       32.05     17.29 o 
   0   9   5       44.12       53.97     20.16 o 
   1   9   5      217.28      244.04     35.60 o 
   2   9   5       67.95       83.05     22.35 o 
   3   9   5      897.17      924.60     65.70 o 
   4   9   5       74.74       84.44     20.16 o 
   5   9   5      281.87      289.14     19.50 o 
   6   9   5      248.78      209.13     19.63 o 
   7   9   5      140.31      106.36     15.89 o 
   8   9   5      188.70      217.19     25.69 o 
   9   9   5        9.33       11.64      6.60 o 
  -9  10   5       51.70       53.14     11.72 o 
  -8  10   5        8.58       11.67      6.61 o 
  -7  10   5       39.31       31.85     36.67 o 
  -6  10   5        0.18       -0.68      5.07 o 
  -5  10   5        1.70        6.78      7.91 o 
  -4  10   5       62.51       55.74     24.83 o 
  -3  10   5      111.49      116.08     26.14 o 
  -2  10   5        0.14        1.95     13.08 o 
  -1  10   5      139.53      196.19     35.39 o 
   0  10   5        0.13       13.37     16.70 o 
   1  10   5       66.90      100.42     25.98 o 
   2  10   5        7.90       13.24     14.60 o 
   3  10   5        9.00       25.17      9.69 o 
   4  10   5       13.51       14.73      5.36 o 
   5  10   5       93.14       60.56     10.19 o 
   6  10   5        0.23       -3.36      3.66 o 
   7  10   5        4.39       16.72      6.97 o 
  -4  11   5      205.07      233.21     24.81 o 
  -3  11   5       59.13       79.46     17.31 o 
  -2  11   5       37.30       27.46     13.22 o 
  -1  11   5      141.97      241.42     32.85 o 
   0  11   5        8.89       14.02      6.76 o 
   1  11   5      128.06      163.00     28.98 o 
   2  11   5        8.13       18.12     11.68 o 
   3  11   5        9.39        8.03      5.16 o 
   4  11   5       73.86       61.01     11.89 o 
 -17   0   6       31.67       43.59     10.30 o 
 -16   0   6      100.38      109.35     20.11 o 
 -15   0   6      215.37      238.19     31.86 o 
 -14   0   6      267.69      288.21     39.74 o 
 -13   0   6      342.86      372.43     48.48 o 
 -12   0   6      139.63      124.96     30.13 o 
 -11   0   6       58.10       74.25     15.71 o 
 -10   0   6     1037.56     1110.82    115.59 o 
  -9   0   6       79.64       55.74     16.04 o 
  -8   0   6      515.49      467.65     45.30 o 
  -7   0   6       99.23       97.40     20.72 o 
  -6   0   6     5797.26     5954.38    163.98 o 
  -5   0   6     3122.75     3141.35    104.68 o 
  -4   0   6       78.43       92.46     15.55 o 
  -3   0   6     2889.52     2455.92     81.96 o 
  -2   0   6      362.55      385.49     29.07 o 
  -1   0   6     3433.49     3138.40     89.39 o 
   0   0   6      103.03       96.02     14.39 o 
   1   0   6     1268.65     1155.41     51.81 o 
   2   0   6     2112.03     1947.82     71.52 o 
   3   0   6       39.53       65.33     13.95 o 
   4   0   6     3148.24     3086.41    102.37 o 
   5   0   6      916.67      694.24     48.81 o 
   6   0   6     1548.24     1510.28     81.77 o 
   7   0   6      392.94      329.76     37.35 o 
   8   0   6      669.25      664.63     64.12 o 
   9   0   6      338.92      333.28     45.39 o 
  10   0   6      481.92      508.67     53.86 o 
  11   0   6      363.85      439.47     46.97 o 
  12   0   6      165.93      168.54     26.38 o 
  13   0   6      731.29      902.83     42.22 o 
  14   0   6        9.79       13.28      5.07 o 
  15   0   6       47.01       42.68      9.68 o 
 -17   1   6        7.77        8.83      3.89 o 
 -16   1   6        1.76        3.15      7.38 o 
 -15   1   6        2.60        8.45      7.71 o 
 -14   1   6       61.92       69.16     13.45 o 
 -13   1   6      463.86      500.27     29.89 o 
 -12   1   6      302.58      327.24     25.66 o 
 -11   1   6      175.11      192.93     20.35 o 
 -10   1   6      170.30      164.90     18.08 o 
  -9   1   6       41.28       31.22     15.42 o 
  -8   1   6       44.42       59.86     12.72 o 
  -7   1   6       88.00      106.46     14.37 o 
  -6   1   6     1048.58     1182.51     45.17 o 
  -5   1   6     1243.90     1411.82     46.08 o 
  -4   1   6      108.36       75.75      9.90 o 
  -3   1   6      125.50      169.53     13.74 o 
  -2   1   6     1003.45      854.61     44.87 o 
  -1   1   6     1666.98     1698.01     35.74 o 
   0   1   6       76.87       76.30      8.32 o 
   1   1   6       28.28       31.48      6.86 o 
   2   1   6      225.67      258.31     17.29 o 
   3   1   6       12.69       15.20      5.25 o 
   4   1   6      753.41      783.68     33.83 o 
   5   1   6      492.57      427.06     82.26 o 
   6   1   6       66.55       46.88      8.81 o 
   7   1   6        4.00       15.24     15.00 o 
   8   1   6       23.79        9.77     14.96 o 
   9   1   6      166.37      163.49     35.96 o 
  10   1   6       71.23       54.54     22.00 o 
  11   1   6      124.13      160.74     19.70 o 
  12   1   6       10.82       26.31     10.46 o 
  13   1   6        0.03       -3.23      8.92 o 
  14   1   6      114.09      113.34     11.00 o 
  15   1   6       41.52       42.53      5.40 o 
 -17   2   6      202.28      215.86     20.76 o 
 -16   2   6      100.26       98.51      9.59 o 
 -15   2   6      219.36      253.37     23.08 o 
 -14   2   6       82.54       85.37     13.69 o 
 -13   2   6      229.60      237.81     20.60 o 
 -12   2   6      260.47      282.61     28.14 o 
 -11   2   6       16.30       29.65     10.12 o 
 -10   2   6       37.76       27.81      7.78 o 
  -9   2   6       95.03      126.31     19.56 o 
  -8   2   6      361.12      330.06     41.05 o 
  -7   2   6       60.56       54.92     10.59 o 
  -6   2   6     1990.33     1882.54     67.88 o 
  -5   2   6      102.54      106.39     12.48 o 
  -4   2   6      246.27      246.34     17.44 o 
  -3   2   6     1745.89     1585.04     66.36 o 
  -2   2   6       19.38       22.89      4.99 o 
  -1   2   6     3718.36     3228.66     52.23 o 
   0   2   6      622.77      658.70     24.59 o 
   1   2   6      980.06      868.16     48.23 o 
   2   2   6     1304.48     1378.55     65.01 o 
   3   2   6       25.90       24.82     10.19 o 
   4   2   6      233.36      222.29     28.21 o 
   5   2   6      213.56      253.20     32.92 o 
   6   2   6     1518.77     1551.86     86.14 o 
   7   2   6      158.75      202.93     35.19 o 
   8   2   6      222.55      183.61     23.84 o 
   9   2   6       39.13       47.72     12.53 o 
  10   2   6      310.39      357.76     31.36 o 
  11   2   6      495.82      525.33     31.07 o 
  12   2   6       42.39       59.61      9.25 o 
  13   2   6      379.99      437.05     24.04 o 
  14   2   6        8.96        8.74      4.49 o 
  15   2   6       56.23       61.55      8.44 o 
 -17   3   6        1.19       -1.95      3.64 o 
 -16   3   6        1.88        1.36      5.93 o 
 -15   3   6        2.66        6.99     14.28 o 
 -14   3   6        1.17       -1.02      5.32 o 
 -13   3   6       24.40       25.11      7.88 o 
 -12   3   6       83.87       92.31     16.31 o 
 -11   3   6       29.20       18.55     15.61 o 
 -10   3   6        7.05       -5.11      8.82 o 
  -9   3   6      159.75      170.20     24.59 o 
  -8   3   6       75.19       76.40     38.76 o 
  -7   3   6       95.31       80.86     19.18 o 
  -6   3   6        0.21        1.09      7.41 o 
  -5   3   6      523.17      541.09     43.02 o 
  -4   3   6      197.18      191.18     23.70 o 
  -3   3   6      154.26      153.17     19.93 o 
  -2   3   6       33.88       14.80      5.79 o 
  -1   3   6       10.67        8.06      4.04 o 
   0   3   6        0.91       13.66      7.76 o 
   1   3   6      814.66      862.43     50.48 o 
   2   3   6       64.92       88.18     17.15 o 
   3   3   6      188.07      194.43     27.00 o 
   4   3   6       72.14       70.44     17.99 o 
   5   3   6      125.17      127.76     24.60 o 
   6   3   6        3.37       13.66      8.30 o 
   7   3   6       31.00       34.19      9.16 o 
   8   3   6        3.39       -5.81      6.35 o 
   9   3   6       31.73       30.03      7.08 o 
  10   3   6       80.66       82.47     13.18 o 
  11   3   6       89.33      105.77     12.45 o 
  12   3   6       20.78       23.83      5.95 o 
  13   3   6       11.80       16.99      4.76 o 
  14   3   6       17.96       18.87      5.45 o 
  15   3   6        3.53       -3.09      3.09 o 
 -16   4   6       15.03       24.32      8.38 o 
 -15   4   6      212.81      221.58     18.07 o 
 -14   4   6       86.90       91.99     14.04 o 
 -13   4   6      805.95      789.38     44.03 o 
 -12   4   6      100.17      110.56     18.98 o 
 -11   4   6      139.35      125.16     19.62 o 
 -10   4   6      662.76      590.84     95.31 o 
  -9   4   6       94.61      115.72     14.96 o 
  -8   4   6      921.37      983.59     65.59 o 
  -7   4   6       46.61       47.44     10.86 o 
  -6   4   6      518.36      556.86     47.91 o 
  -5   4   6     1776.21     1720.69     81.75 o 
  -4   4   6      365.01      311.87     31.18 o 
  -3   4   6     2868.26     2588.79     65.70 o 
  -2   4   6      340.02      308.96     20.55 o 
  -1   4   6     5349.81     4418.69    129.13 o 
   0   4   6     2576.27     2436.95     89.71 o 
   1   4   6     2268.06     2141.12     86.99 o 
   2   4   6      153.09      143.64     22.10 o 
   3   4   6       26.31       51.63     14.97 o 
   4   4   6      535.40      487.57     44.13 o 
   5   4   6      290.55      319.06     28.66 o 
   6   4   6      185.55      248.28     27.51 o 
   7   4   6      163.07      156.38     18.29 o 
   8   4   6      511.00      417.57     30.01 o 
   9   4   6     1012.27      985.33     59.56 o 
  10   4   6      328.30      363.50     26.82 o 
  11   4   6      674.69      827.64     37.17 o 
  12   4   6       16.59       22.30      7.04 o 
  13   4   6       99.04      112.72     10.43 o 
  14   4   6        8.57        4.19      4.20 o 
 -15   5   6        0.05       -5.47      5.47 o 
 -14   5   6        9.30       10.72      6.12 o 
 -13   5   6        9.85       11.30      7.99 o 
 -12   5   6       64.65       87.16     14.98 o 
 -11   5   6      178.48      159.49     34.76 o 
 -10   5   6        5.28        8.64      9.96 o 
  -9   5   6        0.02        2.15      8.07 o 
  -8   5   6       12.41       15.23      8.85 o 
  -7   5   6       36.96       27.48      8.65 o 
  -6   5   6      382.82      421.85     27.68 o 
  -5   5   6      505.86      555.90     35.45 o 
  -4   5   6       76.84       65.27     16.59 o 
  -3   5   6        0.38        0.10      4.99 o 
  -2   5   6        4.84        9.17      6.65 o 
  -1   5   6       15.34       13.60      8.27 o 
   0   5   6      380.04      344.37     33.90 o 
   1   5   6       40.33       35.15     11.29 o 
   3   5   6      148.34      163.89     26.32 o 
   4   5   6       46.06       50.55     17.50 o 
   5   5   6      252.10      232.47     35.68 o 
   6   5   6       25.97       25.60     15.34 o 
   7   5   6       59.91       46.69     14.24 o 
   8   5   6       92.66       71.42     12.37 o 
   9   5   6       39.36       39.50     11.64 o 
  10   5   6        3.77        4.12      6.26 o 
  11   5   6        5.03       15.49      5.66 o 
  12   5   6        7.97       13.67      6.82 o 
  13   5   6       30.22       36.75      7.14 o 
 -15   6   6       62.07       59.50      9.98 o 
 -14   6   6        6.98       12.20      4.39 o 
 -13   6   6       90.74      107.99     14.14 o 
 -12   6   6      142.65      141.28     17.66 o 
 -11   6   6       32.99       33.88     10.99 o 
 -10   6   6       29.18       25.32     11.36 o 
  -9   6   6       53.95       60.31     12.68 o 
  -8   6   6      928.10      968.66     54.59 o 
  -7   6   6      256.59      241.31     24.74 o 
  -6   6   6      894.38      954.73     43.36 o 
  -5   6   6      318.89      320.50     24.38 o 
  -4   6   6      114.60      114.85     22.50 o 
  -3   6   6     2338.78     2315.72     72.12 o 
  -2   6   6      238.89      201.76     19.73 o 
  -1   6   6      409.01      438.29     28.36 o 
   0   6   6      107.61      121.09     21.91 o 
   1   6   6       55.23       62.18     16.49 o 
   2   6   6      888.28      773.93     40.20 o 
   3   6   6       45.88       47.42     11.07 o 
   4   6   6      321.18      311.31     26.35 o 
   5   6   6       97.07      111.96     28.75 o 
   6   6   6       23.88       18.96     16.10 o 
   7   6   6      325.38      251.05     28.08 o 
   8   6   6      430.88      377.35     44.78 o 
   9   6   6      106.22       82.34     14.09 o 
  10   6   6      220.33      227.85     22.61 o 
  11   6   6       34.10       45.07      9.99 o 
  12   6   6       39.76       50.83      8.59 o 
 -14   7   6        4.51       16.00      6.28 o 
 -13   7   6       16.27       21.61      6.66 o 
 -12   7   6        0.07        0.13      6.75 o 
 -11   7   6        1.97        1.73      8.28 o 
 -10   7   6       81.25       64.55     19.11 o 
  -9   7   6        2.05       14.76      8.90 o 
  -8   7   6       34.09       41.00     12.66 o 
  -7   7   6       35.11       26.19      9.65 o 
  -6   7   6       17.44       24.09     12.23 o 
  -5   7   6        5.32       -8.44     12.26 o 
  -4   7   6      593.92      649.97     57.29 o 
  -3   7   6      267.05      284.86     37.67 o 
  -2   7   6       31.39       43.05     15.79 o 
  -1   7   6       13.83       27.16     10.49 o 
   0   7   6      111.11       92.81     20.13 o 
   1   7   6      389.82      348.90     39.60 o 
   2   7   6      562.40      544.80     49.17 o 
   3   7   6       73.03       81.70     16.77 o 
   4   7   6       18.41       15.74      8.49 o 
   5   7   6      148.27      155.61     19.93 o 
   6   7   6        1.05        7.15      5.11 o 
   7   7   6       16.43        3.27      7.87 o 
   8   7   6       16.57       10.67      8.92 o 
   9   7   6       33.57       25.51      8.87 o 
  10   7   6      114.49      133.12     14.10 o 
  11   7   6       16.15       17.35      5.89 o 
  12   7   6        0.67        9.23      4.52 o 
 -12   8   6        7.36        4.57      6.37 o 
 -11   8   6       59.56       83.98     12.99 o 
 -10   8   6       17.26       42.41     10.35 o 
  -9   8   6       25.89       34.69      9.95 o 
  -8   8   6      403.62      348.17     32.04 o 
  -7   8   6      109.79      124.51     42.23 o 
  -6   8   6      270.95      314.59     31.76 o 
  -5   8   6      625.72      740.79     48.63 o 
  -4   8   6       54.11       77.25     21.75 o 
  -3   8   6      272.63      255.72     36.34 o 
  -2   8   6      105.67      119.46     18.75 o 
  -1   8   6      439.91      464.93     33.94 o 
   0   8   6      263.76      246.23     36.50 o 
   1   8   6      220.45      234.94     34.82 o 
   2   8   6      209.00      176.25     27.61 o 
   3   8   6      205.22      173.12     27.73 o 
   4   8   6      338.70      316.61     36.77 o 
   5   8   6       12.97       20.72     12.05 o 
   6   8   6      186.98      162.39     17.96 o 
   7   8   6       12.07        8.71      5.60 o 
   8   8   6       90.50       89.90     19.12 o 
   9   8   6      146.44      162.54     22.53 o 
  10   8   6       28.65       42.07      9.86 o 
 -11   9   6        1.55       10.67      6.30 o 
 -10   9   6        0.70       -3.28      5.78 o 
  -9   9   6       49.97       52.84     15.57 o 
  -8   9   6        5.59       -6.75      6.75 o 
  -7   9   6       10.03       20.53      7.37 o 
  -6   9   6       62.51       90.64     13.70 o 
  -5   9   6        7.40        4.21      7.59 o 
  -4   9   6       17.59       24.16     12.38 o 
  -3   9   6       53.26       57.70     14.12 o 
  -2   9   6       68.69       69.86     19.89 o 
  -1   9   6        2.73       -9.38     11.13 o 
   0   9   6      200.07      266.97     37.09 o 
   1   9   6       21.41       25.56     14.88 o 
   2   9   6       83.14       56.11     16.15 o 
   3   9   6      164.19      179.69     28.50 o 
   4   9   6        1.47        3.58      8.56 o 
   5   9   6        4.81       13.52      7.46 o 
   6   9   6        0.25       -5.74      5.74 o 
   7   9   6       26.00       34.25     10.24 o 
   8   9   6        3.91       17.46      8.34 o 
  -7  10   6       18.31        0.03     10.58 o 
  -6  10   6       91.88      116.01     19.65 o 
  -5  10   6       36.53       30.19      9.33 o 
  -4  10   6       25.22       15.86      8.34 o 
  -3  10   6      243.64      286.43     38.92 o 
  -2  10   6       15.94       13.91     13.64 o 
  -1  10   6       87.21      125.46     25.68 o 
   0  10   6       32.10       53.36     17.37 o 
   1  10   6      111.09      199.54     30.29 o 
   2  10   6      195.56      249.59     31.10 o 
   3  10   6       58.68       96.81     13.79 o 
   4  10   6       63.45       55.58      9.36 o 
   5  10   6       17.40        1.41      3.82 o 
   6  10   6       54.00       48.81     11.25 o 
  -3  11   6       24.14       35.22     11.48 o 
  -2  11   6        3.60        2.09      6.02 o 
  -1  11   6        0.71        0.48      6.36 o 
   0  11   6        6.14        7.01      8.62 o 
   1  11   6       43.87       32.08     11.79 o 
   2  11   6        0.16       -3.56      5.47 o 
 -17   1   7      103.16       78.88     11.45 o 
 -16   1   7       31.33       40.34      7.54 o 
 -15   1   7      119.83      134.86     13.08 o 
 -14   1   7      273.76      345.37     29.94 o 
 -13   1   7      204.08      216.93     26.29 o 
 -12   1   7      267.43      286.42     30.68 o 
 -11   1   7       12.62        1.32      7.15 o 
 -10   1   7      998.98      889.67     44.02 o 
  -9   1   7      164.89      185.67     19.94 o 
  -8   1   7      345.33      467.92     38.23 o 
  -7   1   7     1612.69     1736.07     63.76 o 
  -6   1   7       21.20       23.74      8.81 o 
  -5   1   7     2191.51     2088.09     61.62 o 
  -4   1   7      614.48      635.28     31.12 o 
  -3   1   7      451.60      355.39     32.16 o 
  -2   1   7     1862.49     1727.40     39.43 o 
  -1   1   7      340.01      288.74     18.17 o 
   0   1   7     2080.47     1941.32     72.74 o 
   1   1   7       32.91       22.74      5.97 o 
   2   1   7     1076.06     1077.74     39.12 o 
   3   1   7       23.66       63.24     10.00 o 
   4   1   7      654.67      676.31     49.74 o 
   5   1   7       90.24      140.23     25.37 o 
   6   1   7      781.65      793.93     39.48 o 
   7   1   7      440.91      371.63     24.22 o 
   8   1   7       89.10       59.40     10.61 o 
   9   1   7      673.33      583.41     37.06 o 
  10   1   7       36.51       45.89     10.11 o 
  11   1   7      627.22      827.77     38.95 o 
  12   1   7      271.66      313.33     22.00 o 
  13   1   7       28.32       40.96      7.94 o 
  14   1   7      332.76      330.81     19.42 o 
 -17   2   7        2.02        2.50      2.82 o 
 -16   2   7       11.14       14.68      8.64 o 
 -15   2   7       20.25       19.41     10.54 o 
 -14   2   7       89.58       94.92     12.27 o 
 -13   2   7       57.27       59.43     15.48 o 
 -12   2   7        2.21        5.14      6.93 o 
 -11   2   7       11.14       -7.09     10.40 o 
 -10   2   7      222.67      211.45     22.06 o 
  -9   2   7      323.76      329.60     83.44 o 
  -8   2   7       65.48       57.38     10.00 o 
  -7   2   7       48.80       57.74     12.47 o 
  -6   2   7      354.45      382.89     26.92 o 
  -5   2   7      123.64      171.22     16.62 o 
  -4   2   7       15.49       27.99     10.18 o 
  -3   2   7       94.39      106.46     17.62 o 
  -2   2   7       49.14       57.41      9.00 o 
  -1   2   7      676.30      650.09     43.25 o 
   0   2   7       10.87       15.65      7.83 o 
   1   2   7      126.38      114.35     19.05 o 
   2   2   7       48.47       62.78     15.55 o 
   3   2   7       24.52       25.73     13.12 o 
   4   2   7      130.04      164.92     24.99 o 
   5   2   7        6.49       -2.50      8.50 o 
   6   2   7       51.97       48.72     10.17 o 
   7   2   7       37.99       24.88     10.42 o 
   8   2   7      302.01      211.53     26.81 o 
   9   2   7      100.12       71.72     13.52 o 
  10   2   7      415.10      469.53     31.41 o 
  11   2   7        0.51        4.03      6.62 o 
  12   2   7        0.03       -2.51      6.04 o 
  13   2   7        0.81        1.34      3.79 o 
  14   2   7       66.66       56.48      6.06 o 
 -16   3   7       47.99       48.99     10.50 o 
 -15   3   7      149.38      145.63     22.19 o 
 -14   3   7      335.03      374.53     40.27 o 
 -13   3   7       25.80       39.22     11.84 o 
 -12   3   7      558.28      566.57     50.25 o 
 -11   3   7       11.83       18.76      9.28 o 
 -10   3   7      104.28       95.53     17.69 o 
  -9   3   7      186.96      176.28     35.68 o 
  -8   3   7       58.45       29.90     24.16 o 
  -7   3   7       41.75       56.70     10.19 o 
  -6   3   7      570.34      669.08     54.88 o 
  -5   3   7      371.83      339.46     35.63 o 
  -4   3   7      130.77      138.79     21.95 o 
  -3   3   7     2567.13     2286.86     62.92 o 
  -2   3   7     3190.19     2938.29     71.35 o 
  -1   3   7     4096.50     3657.67    116.26 o 
   0   3   7     3314.53     2817.32    100.31 o 
   1   3   7       79.23       83.42     16.91 o 
   2   3   7     1275.41     1252.62     68.51 o 
   3   3   7      198.41      188.10     27.38 o 
   4   3   7      338.40      363.23     29.68 o 
   5   3   7      116.32      135.90     20.16 o 
   6   3   7       18.93       46.48     11.20 o 
   7   3   7      693.73      617.00     44.98 o 
   8   3   7       82.96       74.79     10.59 o 
   9   3   7      621.33      604.47     35.26 o 
  10   3   7      250.52      287.21     19.79 o 
  11   3   7      307.95      388.73     20.82 o 
  12   3   7      240.57      256.75     14.69 o 
  13   3   7       27.21       42.68      8.90 o 
  14   3   7      196.18      185.73     12.48 o 
 -16   4   7        2.29        6.51      4.39 o 
 -15   4   7        1.35        4.65      7.81 o 
 -14   4   7        7.98       13.71      9.90 o 
 -13   4   7        4.09        9.68      6.53 o 
 -12   4   7        0.70       -2.91     10.04 o 
 -11   4   7       11.88        9.94      9.09 o 
 -10   4   7      178.54      141.80     20.93 o 
  -9   4   7       69.84       66.30     15.21 o 
  -8   4   7        3.67      -10.77     10.77 o 
  -7   4   7      186.64      210.15     19.16 o 
  -6   4   7        0.32       17.91      6.83 o 
  -5   4   7       25.57       36.10      9.67 o 
  -4   4   7      638.32      678.71     35.07 o 
  -3   4   7       62.72       59.52     12.31 o 
  -2   4   7      158.47      141.69     14.94 o 
  -1   4   7       34.51       29.41     10.95 o 
   0   4   7      350.20      309.99     32.42 o 
   1   4   7       28.56       26.93     10.87 o 
   2   4   7      548.23      583.70     48.62 o 
   3   4   7       42.16       69.74     17.22 o 
   4   4   7       24.83       22.75      7.13 o 
   5   4   7       68.36       90.32     15.59 o 
   6   4   7        1.77        9.51      9.13 o 
   7   4   7      104.66      111.56     15.85 o 
   8   4   7       98.72       56.08     10.87 o 
   9   4   7       89.65       89.73     14.62 o 
  10   4   7        1.29       -0.95      6.81 o 
  11   4   7       18.52       20.25      6.88 o 
  12   4   7        0.43        5.30      4.14 o 
  13   4   7        0.59        7.77      4.16 o 
 -15   5   7       47.18       42.24      9.38 o 
 -14   5   7       91.97       94.32     16.71 o 
 -13   5   7       18.68       32.18      9.61 o 
 -12   5   7      183.65      161.68     20.46 o 
 -11   5   7       80.09       58.73     14.83 o 
 -10   5   7      455.39      392.73     54.88 o 
  -9   5   7       96.59       74.22     31.38 o 
  -8   5   7      148.97      121.96     19.96 o 
  -7   5   7      515.66      531.21     45.12 o 
  -6   5   7      157.64      165.94     21.79 o 
  -5   5   7      308.95      320.32     44.93 o 
  -4   5   7      156.09      164.96     26.43 o 
  -3   5   7     2645.72     2437.08    102.70 o 
  -2   5   7     2129.56     1936.31     89.47 o 
  -1   5   7      352.13      293.47     32.79 o 
   0   5   7      838.57      738.64     53.98 o 
   1   5   7       38.58       27.60     11.63 o 
   2   5   7      168.28      149.47     25.69 o 
   3   5   7       18.25        9.80      8.37 o 
   4   5   7      996.12     1049.01     74.06 o 
   5   5   7      351.36      436.16     47.87 o 
   6   5   7      309.23      336.27     31.48 o 
   7   5   7      199.58      175.41     18.43 o 
   8   5   7       35.07        8.05      8.12 o 
   9   5   7      507.90      524.20     29.90 o 
  10   5   7       42.48       17.65      8.65 o 
  11   5   7       80.76      100.50     13.04 o 
  12   5   7       34.09       27.14      8.53 o 
  13   5   7        8.58       11.38      4.87 o 
 -14   6   7        4.30       -0.76      3.71 o 
 -13   6   7        2.95        6.89      4.77 o 
 -12   6   7        3.23        3.48     10.89 o 
 -11   6   7      173.91      176.51     22.43 o 
 -10   6   7        6.51       -4.77     14.69 o 
  -9   6   7       72.24       71.71     14.92 o 
  -8   6   7        0.63        3.82     14.71 o 
  -7   6   7      268.51      284.87     24.29 o 
  -6   6   7        0.17       -2.45      5.66 o 
  -5   6   7      123.71       93.78     22.77 o 
  -4   6   7      652.32      711.34     56.52 o 
  -3   6   7       86.31       76.34     12.40 o 
  -2   6   7      130.74      127.81     16.38 o 
  -1   6   7       10.62       -1.38      6.69 o 
   0   6   7      197.89      142.83     24.93 o 
   1   6   7       61.42       73.61     18.11 o 
   2   6   7      494.93      488.89     32.23 o 
   3   6   7       19.12       11.49     12.95 o 
   4   6   7      148.49      146.45     18.67 o 
   5   6   7       27.23       39.57     17.62 o 
   6   6   7      212.42      206.02     29.97 o 
   7   6   7        1.94        2.65      8.02 o 
   8   6   7       18.50        8.64     14.59 o 
   9   6   7       17.02       10.68     11.85 o 
  10   6   7        0.42       -5.08      5.08 o 
  11   6   7        8.84        7.25      4.58 o 
  12   6   7        5.00       11.22      5.20 o 
 -13   7   7       36.07       48.11     11.57 o 
 -12   7   7      418.24      518.86     41.61 o 
 -11   7   7        9.50       19.85      6.21 o 
 -10   7   7      117.38      140.53     17.86 o 
  -9   7   7      267.39      215.94     23.06 o 
  -8   7   7       60.90       63.13     13.53 o 
  -7   7   7      453.07      444.14     27.94 o 
  -6   7   7      260.99      256.03     26.46 o 
  -5   7   7       71.43       99.45     27.16 o 
  -4   7   7      224.27      239.26     24.06 o 
  -3   7   7       20.65       19.17     12.80 o 
  -2   7   7      489.27      495.31     32.84 o 
  -1   7   7      153.17      177.23     19.65 o 
   0   7   7      628.26      628.99     37.64 o 
   1   7   7      139.66      134.93     36.19 o 
   2   7   7       67.10       77.20     13.53 o 
   3   7   7       44.44       38.35     15.09 o 
   4   7   7      214.84      235.50     23.26 o 
   5   7   7      160.95      158.74     18.79 o 
   6   7   7       71.13       42.45     10.70 o 
   7   7   7       92.01       76.17     19.75 o 
   8   7   7       47.34       41.05     10.93 o 
   9   7   7       85.57       75.25     19.91 o 
  10   7   7       26.46       22.95      5.82 o 
 -12   8   7       28.68       24.75      7.60 o 
 -11   8   7       37.06       39.72     12.15 o 
 -10   8   7        0.37        6.02      5.19 o 
  -9   8   7       24.08       23.45      7.32 o 
  -8   8   7       98.76       87.25     22.45 o 
  -7   8   7        0.09      -11.43     13.89 o 
  -6   8   7       65.52       94.84     20.77 o 
  -5   8   7       43.25       48.56     15.49 o 
  -4   8   7        6.33       17.04     11.33 o 
  -3   8   7       73.63       94.51     22.32 o 
  -2   8   7      123.04      135.67     18.37 o 
  -1   8   7       50.05       64.85     20.40 o 
   0   8   7      119.38      120.61     23.72 o 
   1   8   7      168.69      157.81     26.18 o 
   2   8   7       33.01       33.38     13.38 o 
   3   8   7      104.17       92.02     19.21 o 
   4   8   7       34.93       40.74     13.61 o 
   5   8   7       50.59       57.66     12.38 o 
   6   8   7        2.14      -11.58     11.58 o 
   7   8   7        0.48       -7.94      7.95 o 
   8   8   7        1.25       -3.51      8.78 o 
   9   8   7        0.05       -4.38      4.38 o 
 -10   9   7       51.49       62.90     11.84 o 
  -9   9   7        9.31        1.62      6.65 o 
  -8   9   7      122.91      145.49     35.79 o 
  -7   9   7      179.37      238.83     29.60 o 
  -6   9   7       41.80       77.36     17.55 o 
  -5   9   7      279.11      360.43     65.34 o 
  -4   9   7       12.49       28.56     10.22 o 
  -3   9   7      168.85      265.24     38.06 o 
  -2   9   7       24.87       25.67     14.68 o 
  -1   9   7      100.95      124.79     26.54 o 
   0   9   7      289.84      365.90     40.45 o 
   1   9   7       14.01       11.72     14.30 o 
   2   9   7      278.34      293.98     33.46 o 
   3   9   7        9.97       28.81     12.27 o 
   4   9   7       57.47       72.68     11.79 o 
   5   9   7       17.20        9.45      5.07 o 
   6   9   7       14.26       16.41      7.44 o 
   7   9   7      136.35      144.13     18.99 o 
  -6  10   7        7.05        6.21      7.25 o 
  -5  10   7        2.62        1.80      6.72 o 
  -4  10   7        2.54       11.77      7.98 o 
  -3  10   7       16.94       19.60     12.20 o 
  -2  10   7        1.37       27.73     15.25 o 
  -1  10   7       38.36       48.42     15.02 o 
   0  10   7        0.88       13.58     12.68 o 
   1  10   7       48.79       82.03     19.44 o 
   2  10   7        5.15       29.25      8.15 o 
   3  10   7        7.32        6.19     10.84 o 
   4  10   7        1.68       -4.11      6.91 o 
 -16   0   8       23.98       29.25      8.62 o 
 -15   0   8       17.82       25.67     10.48 o 
 -14   0   8      399.56      400.06     41.91 o 
 -13   0   8      172.03      225.22     35.39 o 
 -12   0   8       91.89       78.17     25.33 o 
 -11   0   8      883.66      679.52     66.81 o 
 -10   0   8      593.49      537.77     58.23 o 
  -9   0   8     2780.68     3004.03    138.37 o 
  -8   0   8       19.11       10.50      7.51 o 
  -7   0   8      249.03      246.05     24.53 o 
  -6   0   8      362.95      345.87     38.30 o 
  -5   0   8       25.06       26.96     11.04 o 
  -4   0   8      234.08      203.05     26.52 o 
  -3   0   8      280.00      193.28     23.65 o 
  -2   0   8     1265.42      865.89     50.28 o 
  -1   0   8       53.39       54.04     12.43 o 
   0   0   8     1974.86     1316.43     63.93 o 
   1   0   8      569.79      417.69     35.33 o 
   2   0   8     1120.56      971.31     57.90 o 
   3   0   8     2636.75     2597.91    100.39 o 
   4   0   8       22.13       29.09     15.88 o 
   5   0   8     1365.31     1420.97     63.51 o 
   6   0   8      820.58      837.73     50.53 o 
   7   0   8      148.60      124.67     24.80 o 
   8   0   8       31.94       20.90     10.22 o 
   9   0   8       77.83       77.45     24.62 o 
  10   0   8      580.83      635.52     40.50 o 
  11   0   8       70.96       83.59     13.43 o 
  12   0   8      285.37      327.82     35.42 o 
  13   0   8       76.55       59.65     13.01 o 
  14   0   8       10.57       15.25      5.58 o 
 -16   1   8        4.38        4.26      6.07 o 
 -15   1   8       15.35        7.42      5.27 o 
 -14   1   8       27.31       30.22      8.80 o 
 -13   1   8      138.88      170.14     21.98 o 
 -12   1   8        3.54        5.28      9.82 o 
 -11   1   8      452.57      341.60     35.24 o 
 -10   1   8       15.40       11.34      8.31 o 
  -9   1   8      118.16      113.86     19.25 o 
  -8   1   8        1.39       -2.04      8.00 o 
  -7   1   8      317.55      331.31     23.40 o 
  -6   1   8      199.20      226.34     18.49 o 
  -5   1   8       84.19       89.00     12.96 o 
  -4   1   8        1.78        0.52      4.47 o 
  -3   1   8      139.17      117.17     11.04 o 
  -2   1   8      219.05      201.59     16.89 o 
  -1   1   8        0.11        0.03      5.64 o 
   0   1   8        1.03       -2.18      5.59 o 
   1   1   8       72.55       70.29     15.79 o 
   2   1   8      438.86      458.48     40.85 o 
   3   1   8      156.44      182.76     26.88 o 
   4   1   8       26.65       41.14      9.25 o 
   5   1   8      212.23      240.87     22.11 o 
   6   1   8      219.42      245.63     22.60 o 
   7   1   8       12.69        8.44      8.08 o 
   8   1   8      258.04      195.59     23.72 o 
   9   1   8       39.70       45.16     12.25 o 
  10   1   8      174.12      169.40     17.73 o 
  11   1   8      118.22      139.88     14.68 o 
  12   1   8        8.44       12.28      5.49 o 
  13   1   8        0.08        2.28      2.67 o 
  14   1   8       22.85       17.60      5.91 o 
 -16   2   8       91.44       83.39     13.39 o 
 -15   2   8        9.25        2.25      6.87 o 
 -14   2   8       92.14       95.05     22.48 o 
 -13   2   8       54.91       79.79     23.39 o 
 -12   2   8      225.78      211.23     36.43 o 
 -11   2   8      221.69      194.04     36.61 o 
 -10   2   8       34.64       10.53     10.31 o 
  -9   2   8      675.45      537.50     41.31 o 
  -8   2   8       69.84       49.69     10.54 o 
  -7   2   8      452.27      454.96     33.78 o 
  -6   2   8      181.85      184.43     20.50 o 
  -5   2   8      201.65      222.39     30.19 o 
  -4   2   8      902.85      929.69     59.61 o 
  -3   2   8      299.77      292.30     22.11 o 
  -2   2   8     1710.64     1451.66     71.09 o 
  -1   2   8       42.65       47.68     12.29 o 
   0   2   8     1188.89     1047.94     60.39 o 
   1   2   8       27.51       43.58     12.50 o 
   2   2   8     2108.01     2113.36     94.87 o 
   3   2   8     2070.58     2335.30     76.12 o 
   4   2   8       19.90       23.22      8.32 o 
   5   2   8     1232.54     1377.48     51.74 o 
   6   2   8      222.21      220.25     21.92 o 
   7   2   8      632.04      598.59     36.53 o 
   8   2   8       34.96       25.67      9.89 o 
   9   2   8       17.70       13.60     10.71 o 
  10   2   8     1036.36     1202.17     46.92 o 
  11   2   8       47.11       56.70     10.13 o 
  12   2   8      246.22      285.01     17.60 o 
  13   2   8       49.49       47.91      5.74 o 
 -16   3   8        3.42        4.28      3.74 o 
 -15   3   8        4.08        4.30      5.78 o 
 -14   3   8       38.75       48.75     14.35 o 
 -13   3   8        0.17        8.10     10.88 o 
 -12   3   8        1.18        5.68     14.66 o 
 -11   3   8        9.95        5.75     13.08 o 
 -10   3   8        0.01       -8.24     15.08 o 
  -9   3   8       14.82       15.16     11.07 o 
  -8   3   8      152.68      115.18     18.02 o 
  -7   3   8       99.74      100.44     11.66 o 
  -6   3   8       93.68      114.67     11.66 o 
  -5   3   8      117.44      114.82     13.02 o 
  -4   3   8       31.91       30.17      6.74 o 
  -3   3   8        8.80       16.56      8.67 o 
  -2   3   8        0.03        5.29      7.10 o 
  -1   3   8        5.53        5.49      7.47 o 
   0   3   8       12.76       17.78     10.53 o 
   1   3   8        3.77       11.53      6.84 o 
   2   3   8        1.19        8.14      5.23 o 
   3   3   8     1181.28     1236.27     54.90 o 
   4   3   8      416.41      487.08     36.13 o 
   5   3   8       72.20       97.19     17.60 o 
   6   3   8       67.39       69.78     19.38 o 
   7   3   8       72.67       71.23     17.77 o 
   8   3   8        0.07       -3.99      8.38 o 
   9   3   8      101.62      117.14     14.55 o 
  10   3   8       15.38       15.86      5.60 o 
  11   3   8        1.23       -2.98      9.06 o 
  12   3   8        2.99        5.36      4.32 o 
  13   3   8        4.81        1.70      6.36 o 
 -15   4   8      121.33      103.03     15.08 o 
 -14   4   8      277.71      267.12     29.41 o 
 -13   4   8      251.52      241.61     32.35 o 
 -12   4   8       80.68       98.38     23.79 o 
 -11   4   8      268.60      235.51     28.56 o 
 -10   4   8       71.03       43.54     12.90 o 
  -9   4   8       93.99       87.94     15.97 o 
  -8   4   8      214.72      171.09     23.54 o 
  -7   4   8       55.09       44.28      8.16 o 
  -6   4   8       32.30       37.00      8.44 o 
  -5   4   8      352.97      384.45     24.18 o 
  -4   4   8      971.41      938.92     37.26 o 
  -3   4   8       18.25       10.99      4.31 o 
  -2   4   8     1979.97     1974.30     79.95 o 
  -1   4   8       42.33       39.27      8.92 o 
   0   4   8     1368.17     1147.71     51.94 o 
   1   4   8      573.11      573.39     34.59 o 
   2   4   8       35.59       21.92      8.11 o 
   3   4   8     1471.17     1437.36     68.19 o 
   4   4   8       57.08       53.39     11.38 o 
   5   4   8      492.30      504.46     39.32 o 
   6   4   8       50.96       53.64     11.62 o 
   7   4   8       21.50        7.80      8.02 o 
   8   4   8      454.67      417.61     33.92 o 
   9   4   8      155.76      154.53     15.90 o 
  10   4   8      376.53      399.62     23.23 o 
  11   4   8       10.72       20.36      7.73 o 
  12   4   8       15.97       28.44      6.34 o 
 -14   5   8       24.73       20.56      7.86 o 
 -13   5   8       10.68        6.89      6.80 o 
 -12   5   8        2.07      -10.62     10.62 o 
 -11   5   8       54.85       41.35     12.17 o 
 -10   5   8        3.30       -9.20     10.27 o 
  -9   5   8        3.15       -4.10      8.14 o 
  -8   5   8       12.33       10.37      8.28 o 
  -7   5   8        1.14        0.34      8.03 o 
  -6   5   8       14.93       18.57      7.00 o 
  -5   5   8       63.75       68.42     13.39 o 
  -4   5   8      238.33      228.75     22.17 o 
  -3   5   8      175.91      192.75     19.73 o 
  -2   5   8      114.61      127.67     16.61 o 
  -1   5   8        0.94        8.13      7.02 o 
   0   5   8      232.08      228.20     21.37 o 
   1   5   8       95.45       88.16     14.41 o 
   2   5   8      355.96      366.68     56.79 o 
   3   5   8       61.66       63.62     13.74 o 
   4   5   8       23.23       18.81      8.33 o 
   5   5   8       31.99       44.87     12.13 o 
   6   5   8       47.63       41.89     11.40 o 
   7   5   8       20.10        8.37      5.44 o 
   8   5   8        0.88       -0.99      6.22 o 
   9   5   8        1.56       15.10      8.57 o 
  10   5   8        5.87        7.21      4.56 o 
  11   5   8        0.07        2.66      4.11 o 
  12   5   8        2.69        5.52      3.68 o 
 -14   6   8       77.49       89.70     12.29 o 
 -13   6   8       89.51       88.89     14.22 o 
 -12   6   8       25.80       68.92     16.11 o 
 -11   6   8      510.05      466.70     44.95 o 
 -10   6   8       25.51       12.86      7.37 o 
  -9   6   8       94.47       65.82     14.61 o 
  -8   6   8      135.53      114.03     18.46 o 
  -7   6   8       54.80       51.40     12.49 o 
  -6   6   8      411.60      424.55     47.09 o 
  -5   6   8       50.22       43.80     11.59 o 
  -4   6   8       67.13       75.55     13.30 o 
  -3   6   8      384.02      402.50     42.57 o 
  -2   6   8       24.78       26.82     12.62 o 
  -1   6   8       16.61       20.70     14.92 o 
   0   6   8      293.99      291.50     35.63 o 
   1   6   8      210.64      198.28     20.56 o 
   2   6   8     1411.93     1251.43     73.20 o 
   3   6   8      245.04      253.41     23.52 o 
   4   6   8      146.44      179.54     31.98 o 
   5   6   8      699.79      741.21     63.44 o 
   6   6   8       27.17       24.23      9.70 o 
   7   6   8      372.27      256.09     24.94 o 
   8   6   8       55.36       57.87     12.23 o 
   9   6   8       89.89      109.40     13.35 o 
  10   6   8       80.83       74.72     14.07 o 
  11   6   8       19.05       13.99      6.15 o 
 -12   7   8       26.37       34.00     10.82 o 
 -11   7   8       35.87       42.22     12.40 o 
 -10   7   8       65.89       49.49     10.31 o 
  -9   7   8       25.53       17.37      6.60 o 
  -8   7   8        1.18       -4.44      7.35 o 
  -7   7   8        4.28        5.22      8.44 o 
  -6   7   8        9.31       15.00      9.60 o 
  -5   7   8      160.70      161.56     19.65 o 
  -4   7   8      136.52      176.92     20.50 o 
  -3   7   8      252.74      274.11     24.47 o 
  -2   7   8       32.19       46.08     16.37 o 
  -1   7   8      171.90      192.36     28.78 o 
   0   7   8        4.05       -5.14      6.37 o 
   1   7   8       71.66       69.09     12.75 o 
   2   7   8        0.46        6.86      6.06 o 
   3   7   8       13.44       28.76     10.23 o 
   4   7   8       44.77       65.81     19.98 o 
   5   7   8        0.83        0.33      6.38 o 
   6   7   8        7.54       -3.86      8.06 o 
   7   7   8        0.63       -3.82      7.04 o 
   8   7   8        0.04       -4.01      7.78 o 
   9   7   8       42.08       43.86      7.07 o 
 -11   8   8      114.88      121.86     15.86 o 
 -10   8   8       22.23       31.68      6.49 o 
  -9   8   8       92.47      111.84     14.44 o 
  -8   8   8       76.85       47.12     14.10 o 
  -7   8   8      145.29      177.48     27.80 o 
  -6   8   8       23.83       30.73     13.53 o 
  -5   8   8      178.47      262.61     34.99 o 
  -4   8   8      180.65      258.55     33.79 o 
  -3   8   8       34.32       55.61     12.03 o 
  -2   8   8      264.98      307.65     38.56 o 
  -1   8   8       26.59       33.85     10.52 o 
   0   8   8      502.96      623.75     77.93 o 
   1   8   8      217.24      261.41     40.10 o 
   2   8   8       18.48       22.49      7.95 o 
   3   8   8      296.92      309.25     26.93 o 
   4   8   8       18.17       21.62      9.27 o 
   5   8   8       49.93       53.25     15.20 o 
   6   8   8       17.05       16.33      9.08 o 
   7   8   8        9.94        2.58      3.96 o 
   8   8   8        8.05       14.63      5.38 o 
  -8   9   8       30.74       24.06      8.48 o 
  -7   9   8        5.05        2.32     11.11 o 
  -6   9   8       20.55       21.05      8.10 o 
  -5   9   8       71.99       62.78     16.55 o 
  -4   9   8        6.44        3.26      9.17 o 
  -3   9   8       22.77       23.54     10.78 o 
  -2   9   8        6.92       21.62     15.53 o 
  -1   9   8        0.63       -3.02      8.74 o 
   0   9   8       13.10       25.05     10.71 o 
   1   9   8       51.24       42.19     14.00 o 
   2   9   8       81.72      104.93     18.60 o 
   3   9   8        5.62       14.95      9.96 o 
   4   9   8        2.82       -1.95      3.98 o 
   5   9   8       21.61       13.68      4.83 o 
   6   9   8       36.89       37.17      9.79 o 
  -5  10   8       21.19       12.01      5.10 o 
  -4  10   8       41.24       44.45     11.32 o 
  -3  10   8       36.64       65.85     17.23 o 
  -2  10   8      133.45      195.91     26.28 o 
  -1  10   8        6.40       37.37     13.59 o 
   0  10   8      109.13      175.88     23.41 o 
   1  10   8       37.40       53.88      9.82 o 
   2  10   8       38.39       47.79     12.18 o 
 -15   1   9       16.55        6.15      3.87 o 
 -14   1   9       12.60       23.05      7.40 o 
 -13   1   9      255.71      285.86     19.43 o 
 -12   1   9       24.01       26.96      9.58 o 
 -11   1   9      169.39      110.01     18.17 o 
 -10   1   9      447.24      388.52     34.46 o 
  -9   1   9      534.18      589.94     59.99 o 
  -8   1   9      657.36      694.74     79.65 o 
  -7   1   9       97.18      106.03     13.61 o 
  -6   1   9      285.34      288.02     21.64 o 
  -5   1   9      115.73      131.31     14.08 o 
  -4   1   9      293.30      262.25     16.61 o 
  -3   1   9      284.02      287.95     17.05 o 
  -2   1   9      581.23      539.02     26.09 o 
  -1   1   9     1324.47     1309.36     41.33 o 
   0   1   9       87.94       91.77      9.25 o 
   1   1   9     4201.12     4068.80     70.46 o 
   2   1   9       14.14       24.41      6.98 o 
   3   1   9     1739.30     1793.33     55.21 o 
   4   1   9      265.22      324.02     24.50 o 
   5   1   9       27.67       47.75     11.98 o 
   6   1   9      651.88      653.54     37.61 o 
   7   1   9       52.93       44.32     11.13 o 
   8   1   9      292.56      258.46     30.44 o 
   9   1   9       17.57       20.57      7.56 o 
  10   1   9       25.17       25.45      6.84 o 
  11   1   9       43.50       52.51      7.90 o 
  12   1   9       12.58       16.79      8.89 o 
  13   1   9       33.81       28.92      6.81 o 
 -15   2   9        0.03        0.96      4.70 o 
 -14   2   9        5.44       24.27     11.20 o 
 -13   2   9       85.47       78.49     20.94 o 
 -12   2   9        8.81       15.35     14.14 o 
 -11   2   9       55.41       55.71     18.72 o 
 -10   2   9       90.80       67.83     23.03 o 
  -9   2   9       62.16       58.11     15.34 o 
  -8   2   9        1.81       -2.99      7.30 o 
  -7   2   9        0.05        5.45      6.73 o 
  -6   2   9       94.91      100.97     11.13 o 
  -5   2   9      140.99      141.99     12.78 o 
  -4   2   9        3.61       -1.28      4.29 o 
  -3   2   9      191.98      195.82     14.08 o 
  -2   2   9       49.93       59.49      9.46 o 
  -1   2   9        0.30       -2.99      5.24 o 
   0   2   9       58.01       62.85      8.30 o 
   1   2   9      257.25      254.60     18.72 o 
   2   2   9       51.84       44.02      8.39 o 
   3   2   9      527.56      549.04     30.13 o 
   4   2   9      215.09      239.01     20.62 o 
   5   2   9       12.32       31.92     11.31 o 
   6   2   9      171.27      210.08     22.15 o 
   7   2   9      310.35      250.16     23.00 o 
   8   2   9        0.06       -7.49      8.16 o 
   9   2   9        2.84       -5.63      8.27 o 
  10   2   9       40.33       38.41      7.89 o 
  11   2   9       44.56       49.55      8.34 o 
  12   2   9        2.03       13.82      4.92 o 
 -15   3   9       78.38       94.05     14.02 o 
 -14   3   9       44.38       42.62     12.95 o 
 -13   3   9       77.45       81.18     19.78 o 
 -12   3   9       56.17       38.13     18.45 o 
 -11   3   9      361.29      287.69     41.11 o 
 -10   3   9       25.70       23.25     10.04 o 
  -9   3   9      340.98      353.67     32.43 o 
  -8   3   9      252.95      195.50     60.57 o 
  -7   3   9       47.18       27.67     15.10 o 
  -6   3   9      820.80      759.08     36.44 o 
  -5   3   9       44.39       44.79     11.24 o 
  -4   3   9     1523.39     1403.78     47.56 o 
  -3   3   9      171.27      164.64     15.55 o 
  -2   3   9       89.06       74.31     10.41 o 
  -1   3   9     1850.09     1742.72     50.75 o 
   0   3   9       70.09       57.75     10.35 o 
   1   3   9     1226.91     1121.52     50.29 o 
   2   3   9       12.42       17.67      8.64 o 
   3   3   9      408.79      398.39     31.89 o 
   4   3   9      303.71      299.49     29.51 o 
   5   3   9       36.77       65.30     23.93 o 
   6   3   9      682.38      700.06     47.47 o 
   7   3   9       87.03       53.56     13.12 o 
   8   3   9      311.13      229.27     26.22 o 
   9   3   9      127.50      135.55     33.69 o 
  10   3   9       53.58       70.34     12.62 o 
  11   3   9       66.27       70.94     11.27 o 
  12   3   9       24.64       34.20      5.78 o 
 -15   4   9        6.23       12.62      4.84 o 
 -14   4   9        6.36       29.81     10.63 o 
 -13   4   9       33.61       14.84      9.32 o 
 -12   4   9        8.93       11.56     10.14 o 
 -11   4   9        9.23       -8.62     12.29 o 
 -10   4   9        9.27        4.54     11.19 o 
  -9   4   9        2.89       31.51     17.33 o 
  -8   4   9      303.53      294.09     40.42 o 
  -7   4   9       36.03       18.24      6.75 o 
  -6   4   9       29.41       43.88     10.09 o 
  -5   4   9       11.36       20.66      8.25 o 
  -4   4   9       25.53       14.71      6.28 o 
  -3   4   9      229.71      222.16     18.51 o 
  -2   4   9      226.91      203.98     20.83 o 
  -1   4   9       81.27       62.45     12.30 o 
   0   4   9        8.76       15.07      7.30 o 
   1   4   9      262.26      256.35     23.91 o 
   2   4   9       20.27       10.89      6.96 o 
   3   4   9       15.60       12.71      6.46 o 
   4   4   9       94.52      110.89     18.71 o 
   5   4   9       72.64       87.14     14.24 o 
   6   4   9        1.92       -6.89      7.54 o 
   7   4   9       13.37        9.77     13.57 o 
   8   4   9       38.92       22.21      8.48 o 
   9   4   9        3.53        6.77     10.60 o 
  10   4   9        5.71       -2.25      7.88 o 
  11   4   9        0.03        2.31      3.37 o 
 -14   5   9       11.33       15.65      6.34 o 
 -13   5   9       86.58      109.61     17.97 o 
 -12   5   9       59.84       72.52     18.22 o 
 -11   5   9      160.44      141.91     25.57 o 
 -10   5   9      351.24      221.46     33.85 o 
  -9   5   9       69.65       47.51     17.99 o 
  -8   5   9       35.83       28.75     11.99 o 
  -7   5   9       82.18       98.48     23.37 o 
  -6   5   9      114.08      112.25     16.46 o 
  -5   5   9       34.63       26.93      9.14 o 
  -4   5   9      266.19      287.82     30.34 o 
  -3   5   9       14.97       19.05      7.97 o 
  -2   5   9      196.24      186.79     20.01 o 
  -1   5   9       37.28       48.80     11.30 o 
   0   5   9      222.42      214.59     21.77 o 
   1   5   9      834.69      768.83     78.61 o 
   2   5   9       33.07       34.71     10.08 o 
   3   5   9      471.91      465.79     84.70 o 
   4   5   9      108.54      140.81     24.49 o 
   5   5   9      205.37      214.04     19.49 o 
   6   5   9      526.16      420.55     26.38 o 
   7   5   9        9.19        4.83      5.69 o 
   8   5   9      227.42      227.70     17.04 o 
   9   5   9        7.92       14.41      4.21 o 
  10   5   9       10.05       15.64      8.51 o 
  11   5   9       15.07       11.74      5.00 o 
 -13   6   9        0.45        0.38      4.37 o 
 -12   6   9        2.49        9.33     11.95 o 
 -11   6   9       49.55       47.77     14.07 o 
 -10   6   9        1.48      -11.72     11.72 o 
  -9   6   9        6.01       11.57      7.97 o 
  -8   6   9       66.34       68.97     19.50 o 
  -7   6   9       95.98       88.53     14.39 o 
  -6   6   9       27.58       25.60      9.27 o 
  -5   6   9        0.08        7.90     12.64 o 
  -4   6   9       71.47       80.04     19.57 o 
  -3   6   9       17.28       27.81     11.74 o 
  -2   6   9       28.47       22.00     12.26 o 
  -1   6   9       89.07       88.30     20.69 o 
   0   6   9       22.32       34.09     13.34 o 
   1   6   9        2.30       -5.17      6.31 o 
   2   6   9        1.45       -3.56      5.17 o 
   3   6   9        0.11        5.97     10.66 o 
   4   6   9       13.02       40.40     18.32 o 
   5   6   9       35.79       44.37     11.46 o 
   6   6   9       68.15       40.31      9.68 o 
   7   6   9       21.57       25.79      8.32 o 
   8   6   9        1.20        9.27     12.97 o 
   9   6   9        2.52        5.29      5.53 o 
  10   6   9        3.67       -0.64      4.07 o 
 -11   7   9      109.03      141.34     18.22 o 
 -10   7   9      210.98      194.41     40.07 o 
  -9   7   9      177.47      141.65     15.59 o 
  -8   7   9       95.07      103.32     15.00 o 
  -7   7   9       57.43       74.10     13.60 o 
  -6   7   9       61.32       85.71     15.00 o 
  -5   7   9       21.10       29.26     14.09 o 
  -4   7   9      128.84      150.72     26.87 o 
  -3   7   9       55.44       60.35     15.28 o 
  -2   7   9      155.79      177.00     28.01 o 
  -1   7   9      415.81      456.12     31.37 o 
   0   7   9      232.83      288.67     24.53 o 
   1   7   9      557.00      596.65     34.47 o 
   2   7   9       63.88       83.10     13.20 o 
   3   7   9      283.04      337.57     39.88 o 
   4   7   9       54.66       77.44     13.97 o 
   5   7   9      152.76      118.21     15.36 o 
   6   7   9       88.43       70.26     20.59 o 
   7   7   9        8.89        4.28     12.70 o 
   8   7   9      106.47      101.42      9.85 o 
  -9   8   9       10.92       13.07      5.01 o 
  -8   8   9       11.53       20.39     13.47 o 
  -7   8   9        0.40       10.71      6.27 o 
  -6   8   9        4.41        4.98      6.41 o 
  -5   8   9       71.36       86.71     13.61 o 
  -4   8   9        4.18        6.85      7.31 o 
  -3   8   9       84.35      138.76     18.06 o 
  -2   8   9        2.21        6.19      7.27 o 
  -1   8   9        9.81       13.53      8.55 o 
   0   8   9        6.99       10.75      9.51 o 
   1   8   9       16.48       12.10      6.31 o 
   2   8   9        3.93       12.90      8.53 o 
   3   8   9       40.20       40.05     13.52 o 
   4   8   9        0.08       -1.32      7.99 o 
   5   8   9       42.23       27.83      7.90 o 
   6   8   9        3.34        5.97      5.00 o 
  -7   9   9       50.51       55.86     11.94 o 
  -6   9   9       98.97      113.05     19.35 o 
  -5   9   9       12.94        2.55      7.59 o 
  -4   9   9       52.00       55.93     15.09 o 
  -3   9   9       17.39       14.57     11.56 o 
  -2   9   9       55.68       71.30     17.36 o 
  -1   9   9      146.72      164.42     23.33 o 
   0   9   9       18.68       34.73     10.12 o 
   1   9   9      164.02      199.08     22.82 o 
   2   9   9       15.87       22.19     10.87 o 
   3   9   9       53.54       40.22     10.87 o 
   4   9   9       16.91       18.82      7.26 o 
 -14   0  10       10.25        4.46      5.06 o 
 -13   0  10       89.71      103.67     13.99 o 
 -12   0  10       95.16      115.17     24.04 o 
 -11   0  10       92.87       56.58     19.08 o 
 -10   0  10      844.12      794.57     66.49 o 
  -9   0  10       13.70       23.59     15.43 o 
  -8   0  10      165.62      207.21     33.52 o 
  -7   0  10      374.13      386.89     32.46 o 
  -6   0  10       54.21       60.16     12.79 o 
  -5   0  10      390.82      427.83     43.33 o 
  -4   0  10      440.87      424.12     25.25 o 
  -3   0  10      742.98      696.23     47.13 o 
  -2   0  10      103.55       66.72     10.03 o 
  -1   0  10      412.10      410.39     24.15 o 
   0   0  10      805.57      825.42     34.07 o 
   1   0  10      198.06      202.06     17.03 o 
   2   0  10     1556.26     1679.73    118.05 o 
   3   0  10      355.96      382.88     73.84 o 
   4   0  10      972.50     1009.59     53.68 o 
   5   0  10       93.34       72.02     15.78 o 
   6   0  10       62.93       30.20      9.53 o 
   7   0  10       19.57        5.91     13.11 o 
   8   0  10       96.35       82.11     21.53 o 
   9   0  10      240.94      290.88     37.22 o 
  10   0  10       37.42       51.54     16.05 o 
  11   0  10      160.65      196.46     22.03 o 
 -15   1  10        5.82        2.65      2.91 o 
 -14   1  10        0.12        6.13      4.67 o 
 -13   1  10       33.76       33.47      8.34 o 
 -12   1  10        2.55        5.97      6.71 o 
 -11   1  10       14.22       11.65     18.22 o 
 -10   1  10       54.49       59.01     15.43 o 
  -9   1  10        1.92       24.98     11.00 o 
  -8   1  10        3.34       -0.16     10.04 o 
  -7   1  10      137.93      136.37     13.58 o 
  -6   1  10       28.96       17.62      5.75 o 
  -5   1  10       16.16       18.83      5.71 o 
  -4   1  10      113.22      109.65     11.16 o 
  -3   1  10      168.27      157.50     12.00 o 
  -2   1  10      187.52      171.99     12.11 o 
  -1   1  10       49.16       43.27      6.45 o 
   0   1  10        0.59       -1.76      3.93 o 
   1   1  10        4.91        8.56      5.20 o 
   2   1  10      409.46      420.64     25.90 o 
   3   1  10      104.95      105.30     13.90 o 
   4   1  10        0.97       -1.89      9.25 o 
   5   1  10       10.53       -1.74      6.38 o 
   6   1  10       85.09       77.70     11.69 o 
   7   1  10       46.38       28.23      7.30 o 
   8   1  10        0.54       -1.88      5.30 o 
   9   1  10       47.56       77.86     11.20 o 
  10   1  10      148.38      155.30     12.74 o 
  11   1  10        0.22       -1.96      3.75 o 
 -15   2  10        8.30        6.54      3.41 o 
 -14   2  10        6.18       20.59      9.61 o 
 -13   2  10       41.61       36.89     12.40 o 
 -12   2  10      139.77      169.60     17.87 o 
 -11   2  10      146.53      158.27     26.54 o 
 -10   2  10      122.17      121.42     17.86 o 
  -9   2  10       55.89       64.24     15.89 o 
  -8   2  10     1212.64     1161.90     58.05 o 
  -7   2  10       42.37       32.44      9.21 o 
  -6   2  10      736.42      729.32     30.95 o 
  -5   2  10      549.83      511.60     25.15 o 
  -4   2  10       66.67       79.08     10.06 o 
  -3   2  10     1583.98     1467.77     41.00 o 
  -2   2  10      642.62      616.69     23.05 o 
  -1   2  10      542.33      530.10     21.18 o 
   0   2  10       15.53       11.03      4.70 o 
   1   2  10       19.34       15.01      5.53 o 
   2   2  10     1564.42     1593.93     51.33 o 
   3   2  10       42.58       42.16      9.75 o 
   4   2  10     1050.85     1099.19     45.25 o 
   5   2  10       34.82       55.46     11.82 o 
   6   2  10      236.14      227.50     21.08 o 
   7   2  10      297.22      234.81     20.96 o 
   8   2  10       66.16       72.80     11.88 o 
   9   2  10       26.71       32.71     11.31 o 
  10   2  10       14.27        9.28      4.31 o 
  11   2  10       66.46       56.97     11.90 o 
 -14   3  10        9.53       10.07      6.86 o 
 -13   3  10       22.99       41.12     14.01 o 
 -12   3  10        0.61       -8.81     10.65 o 
 -11   3  10       73.54       56.17     15.28 o 
 -10   3  10        2.10        4.90      8.83 o 
  -9   3  10       11.53       18.86     12.01 o 
  -8   3  10        7.97        1.50     11.23 o 
  -7   3  10        8.82        3.20      6.01 o 
  -6   3  10        1.60        3.45      6.72 o 
  -5   3  10        5.78        1.59      6.06 o 
  -4   3  10       87.75       73.48     11.61 o 
  -3   3  10       14.96        4.88      5.18 o 
  -2   3  10      436.87      390.35     24.45 o 
  -1   3  10      269.71      253.70     23.68 o 
   0   3  10       25.58       23.78     15.81 o 
   1   3  10       14.44       18.55      9.02 o 
   2   3  10      131.82      133.99     18.56 o 
   3   3  10        5.07        2.99      7.02 o 
   4   3  10       49.25       46.72     25.35 o 
   5   3  10       67.31       58.46     17.42 o 
   6   3  10      184.33      177.50     24.13 o 
   7   3  10        5.02      -10.00     10.64 o 
   8   3  10        0.04        1.56      6.74 o 
   9   3  10       37.34       33.77     26.14 o 
  10   3  10       11.91        9.75      5.42 o 
  11   3  10        0.10        1.35      3.17 o 
 -14   4  10        7.41        9.26      5.15 o 
 -13   4  10       83.78       90.74     17.22 o 
 -12   4  10       19.39       38.40     13.81 o 
 -11   4  10       13.34       15.41     11.48 o 
 -10   4  10      454.80      373.14     42.55 o 
  -9   4  10       54.91       56.23     12.81 o 
  -8   4  10      324.12      325.50     29.73 o 
  -7   4  10       83.90       56.74     10.32 o 
  -6   4  10      265.73      248.72     21.20 o 
  -5   4  10     1391.12     1353.10     48.64 o 
  -4   4  10       48.90       56.34     12.50 o 
  -3   4  10      383.61      324.72     26.57 o 
  -2   4  10      127.52      112.70     16.28 o 
  -1   4  10       33.15       38.07      9.77 o 
   0   4  10      150.72      135.66     17.52 o 
   1   4  10       15.34       26.66      9.85 o 
   2   4  10      362.13      367.74     30.35 o 
   3   4  10       22.11       31.39     10.73 o 
   4   4  10      205.76      227.13     25.19 o 
   5   4  10       75.19       77.41     17.02 o 
   6   4  10      187.36      143.44     20.30 o 
   7   4  10       64.61       38.47     11.93 o 
   8   4  10      104.26      101.01     15.04 o 
   9   4  10       29.79       16.73      6.85 o 
  10   4  10        6.94        8.85      3.56 o 
 -13   5  10        6.59        7.08      4.91 o 
 -12   5  10       30.46       31.36     10.68 o 
 -11   5  10       55.57       49.63     14.26 o 
 -10   5  10        1.93       -7.64      7.64 o 
  -9   5  10       10.57       -0.18      9.35 o 
  -8   5  10       15.78       14.25     12.52 o 
  -7   5  10      137.09      143.43     26.31 o 
  -6   5  10       41.91       33.77     18.89 o 
  -5   5  10       61.19       95.82     16.80 o 
  -4   5  10      195.02      210.07     22.27 o 
  -3   5  10        6.63        4.21      7.28 o 
  -2   5  10        1.41        6.19      7.37 o 
  -1   5  10       90.80      110.63     15.86 o 
   0   5  10        0.19        7.07      7.55 o 
   1   5  10       11.60       24.33      9.03 o 
   2   5  10        1.11        2.18      6.25 o 
   3   5  10       27.69       24.03     13.43 o 
   4   5  10       38.28       52.86     10.76 o 
   5   5  10       53.44       40.95     12.09 o 
   6   5  10        0.04       -4.17      7.67 o 
   7   5  10       65.96       44.87      9.06 o 
   8   5  10        5.42        1.57      3.72 o 
   9   5  10       12.30       18.33      7.33 o 
 -11   6  10      217.05      227.82     16.32 o 
 -10   6  10       37.17       11.44      9.63 o 
  -9   6  10       64.91       69.45     11.06 o 
  -8   6  10      237.07      239.06     32.72 o 
  -7   6  10       59.86       74.74     20.15 o 
  -6   6  10      598.68      715.23     57.60 o 
  -5   6  10       24.47       36.37     15.47 o 
  -4   6  10        9.77       31.78     14.92 o 
  -3   6  10      326.16      360.85     39.14 o 
  -2   6  10       61.70       55.33     15.86 o 
  -1   6  10      189.93      195.35     28.91 o 
   0   6  10       19.55       20.68      7.52 o 
   1   6  10      376.72      385.21     26.51 o 
   2   6  10      553.14      517.64     49.05 o 
   3   6  10       17.42       37.10     16.71 o 
   4   6  10      374.20      368.59     34.97 o 
   5   6  10       13.08        4.98      5.83 o 
   6   6  10      284.11      197.99     22.11 o 
   7   6  10       11.38       12.82      9.99 o 
   8   6  10        7.99        3.81      6.09 o 
  -9   7  10        0.40       -0.38      6.02 o 
  -8   7  10       31.26       13.38      7.60 o 
  -7   7  10        1.51      -11.25     11.25 o 
  -6   7  10        1.28       -2.60      8.76 o 
  -5   7  10       37.92       86.25     19.31 o 
  -4   7  10        2.36       -6.69      7.57 o 
  -3   7  10       65.39       83.24     19.79 o 
  -2   7  10       89.54      100.94     14.82 o 
  -1   7  10       57.22       40.96      9.54 o 
   0   7  10        2.35       16.15      7.58 o 
   1   7  10      171.84      208.20     31.43 o 
   2   7  10        7.69       26.47     14.50 o 
   3   7  10       16.13       30.36      9.13 o 
   4   7  10        2.10        3.23      4.36 o 
   5   7  10        0.53       -0.20      7.89 o 
   6   7  10        4.76        7.00      3.91 o 
  -8   8  10       81.31      105.62     15.76 o 
  -7   8  10       19.44       37.60     12.45 o 
  -6   8  10       12.69       12.19      8.07 o 
  -5   8  10       69.95       52.68      9.93 o 
  -4   8  10       25.91       30.39      7.94 o 
  -3   8  10      104.30       98.38     13.54 o 
  -2   8  10        6.34       15.11      6.59 o 
  -1   8  10      186.37      208.53     18.88 o 
   0   8  10       16.33       21.86      6.43 o 
   1   8  10       45.53       54.19     13.34 o 
   2   8  10       98.67      118.17     13.83 o 
   3   8  10        7.52       10.89      7.24 o 
   4   8  10      301.96      192.53     20.87 o 
  -4   9  10        0.02        4.75      5.22 o 
  -3   9  10        8.08       21.58      8.83 o 
  -2   9  10        0.11        3.17      6.78 o 
   0   9  10        7.32       19.98      8.93 o 
 -14   1  11       42.00       34.44      7.09 o 
 -13   1  11       12.87        9.45      5.47 o 
 -12   1  11      230.05      249.88     17.06 o 
 -11   1  11        8.90        9.33      5.93 o 
 -10   1  11      150.94      135.05     28.60 o 
  -9   1  11      261.24      224.31     32.85 o 
  -8   1  11       16.57        3.44     10.67 o 
  -7   1  11      810.58      839.44     41.00 o 
  -6   1  11       60.10       41.83      7.37 o 
  -5   1  11      301.45      313.19     18.11 o 
  -4   1  11       15.54       14.20      4.72 o 
  -3   1  11       18.75       15.46      4.46 o 
  -2   1  11      388.04      361.30     18.03 o 
  -1   1  11       22.21       24.57      4.74 o 
   0   1  11      861.31      867.89     31.16 o 
   1   1  11       23.27       26.37      7.45 o 
   2   1  11      255.47      250.40     20.42 o 
   3   1  11       11.84       11.44      6.69 o 
   4   1  11       77.76       74.12     14.89 o 
   5   1  11      205.16      211.10     19.76 o 
   6   1  11       63.39       56.24     10.13 o 
   7   1  11      614.60      530.95     35.71 o 
   8   1  11       71.78       96.60     14.04 o 
   9   1  11      192.84      224.48     18.36 o 
  10   1  11       10.77       12.27      4.30 o 
 -14   2  11       15.83        3.78      3.29 o 
 -13   2  11       15.72       30.49      7.46 o 
 -12   2  11       21.70       17.69      5.70 o 
 -11   2  11        5.02        4.51      5.73 o 
 -10   2  11       78.99       66.55     13.20 o 
  -9   2  11       18.07       17.50     10.04 o 
  -8   2  11        0.38       -3.40     15.08 o 
  -7   2  11      144.18      129.38     15.30 o 
  -6   2  11       91.85       87.75     11.14 o 
  -5   2  11       61.16       66.63      9.98 o 
  -4   2  11        8.29        5.68      3.87 o 
  -3   2  11       71.05       61.55      8.08 o 
  -2   2  11      228.92      225.87     14.43 o 
  -1   2  11       95.56       97.13      9.15 o 
   0   2  11       44.27       46.97      8.83 o 
   1   2  11       20.69       23.35      7.38 o 
   2   2  11       48.20       41.15      8.89 o 
   3   2  11       10.33       19.61      8.65 o 
   4   2  11      216.93      227.46     20.01 o 
   5   2  11       22.67       16.26      8.26 o 
   6   2  11       21.33        3.01      5.72 o 
   7   2  11       11.73        9.03      5.02 o 
   8   2  11        0.02       -2.07      7.17 o 
   9   2  11        0.03        5.22      6.66 o 
  10   2  11       10.37       19.16      6.58 o 
 -13   3  11       63.98       55.04     11.37 o 
 -12   3  11      133.26      160.57     23.17 o 
 -11   3  11        7.50       17.85     11.35 o 
 -10   3  11       27.68       23.08     11.05 o 
  -9   3  11      338.70      307.37     32.15 o 
  -8   3  11       29.79       22.85     17.60 o 
  -7   3  11     1192.35     1270.84     68.94 o 
  -6   3  11       45.32       57.63     10.24 o 
  -5   3  11      532.36      547.02     30.52 o 
  -4   3  11      246.08      226.59     16.87 o 
  -3   3  11       38.92       43.67      7.56 o 
  -2   3  11      163.84      161.55     19.50 o 
  -1   3  11       14.25        9.91      6.65 o 
   0   3  11      295.20      333.55     27.66 o 
   1   3  11       10.12       17.51      8.06 o 
   2   3  11       46.53       54.39     15.93 o 
   3   3  11       34.21       44.51     12.32 o 
   4   3  11      139.14      135.70     20.16 o 
   5   3  11       93.96       84.94     15.67 o 
   6   3  11      161.94      108.27     16.27 o 
   7   3  11      389.77      353.91     36.76 o 
   8   3  11        7.88       -7.53     24.13 o 
   9   3  11       83.06       84.00     12.44 o 
 -13   4  11        4.59        6.55      2.98 o 
 -12   4  11       22.10       29.90      9.65 o 
 -11   4  11       44.18       44.60     12.56 o 
 -10   4  11        1.45        7.82      9.12 o 
  -9   4  11        0.43        3.78      8.00 o 
  -8   4  11        5.13       -4.94     11.12 o 
  -7   4  11        0.01      -11.27     11.27 o 
  -6   4  11        2.01        7.45     14.22 o 
  -5   4  11       57.88       67.54     13.52 o 
  -4   4  11        3.67        8.92      5.73 o 
  -3   4  11        1.08        3.08      6.02 o 
  -2   4  11       20.99       27.06      9.49 o 
  -1   4  11       68.55       58.43     11.27 o 
   0   4  11        0.45        0.58      7.41 o 
   1   4  11        6.48       -5.05      6.55 o 
   2   4  11       45.61       66.81     17.34 o 
   3   4  11       14.85       32.51     12.43 o 
   4   4  11        3.55       19.07     10.03 o 
   5   4  11        6.44       -4.29      6.35 o 
   6   4  11        0.19       -0.81      6.98 o 
   7   4  11        2.74        0.88     11.75 o 
   8   4  11        9.31        1.99      3.48 o 
   9   4  11        1.74        5.88      4.16 o 
 -12   5  11       25.71       18.16      4.36 o 
 -11   5  11       13.60       15.22      7.31 o 
 -10   5  11      105.68      104.53     19.04 o 
  -9   5  11       57.32       39.60     13.82 o 
  -8   5  11       26.24       49.55     15.37 o 
  -7   5  11      548.22      585.14     52.62 o 
  -6   5  11      134.41      192.08     30.87 o 
  -5   5  11      508.04      580.00     36.22 o 
  -4   5  11       14.78       19.15      8.74 o 
  -3   5  11      113.07      104.94     14.22 o 
  -2   5  11      168.09      153.83     18.71 o 
  -1   5  11        8.85       17.85      8.67 o 
   0   5  11      234.80      258.23     29.44 o 
   1   5  11       14.85       18.79      7.19 o 
   2   5  11      602.40      666.46     38.59 o 
   3   5  11       20.71       43.65     11.14 o 
   4   5  11      201.18      185.64     19.97 o 
   5   5  11      320.59      254.10     53.21 o 
   6   5  11       61.61       40.58      8.58 o 
   7   5  11      220.00      203.91     19.64 o 
   8   5  11       34.68       28.10      7.95 o 
 -10   6  11       18.58       16.35      6.45 o 
  -9   6  11        0.81       -8.63      8.63 o 
  -8   6  11        4.84        0.53      4.94 o 
  -7   6  11        5.28       22.46     13.01 o 
  -6   6  11        0.31       -9.60      9.60 o 
  -5   6  11       39.33       40.96     13.59 o 
  -4   6  11       43.44       71.47     18.20 o 
  -3   6  11       15.74       19.03     11.24 o 
  -2   6  11      111.25       99.87     19.54 o 
  -1   6  11        9.17        5.68      5.96 o 
   0   6  11       17.93        4.85      8.11 o 
   1   6  11        0.42       17.18     11.27 o 
   2   6  11        4.39       10.72      7.86 o 
   3   6  11       49.01       57.79     10.53 o 
   4   6  11        9.01       -5.47      9.51 o 
   5   6  11       22.18       -6.46      8.14 o 
   6   6  11        0.35       -5.05      5.05 o 
  -9   7  11       31.89       42.48      9.10 o 
  -8   7  11       12.56       36.46     10.01 o 
  -7   7  11       69.36       56.84     13.15 o 
  -6   7  11        8.14        4.51      6.32 o 
  -5   7  11      122.01      145.32     22.40 o 
  -4   7  11       11.06        5.86      5.18 o 
  -3   7  11       80.13       95.99     13.09 o 
  -2   7  11      113.76      133.22     15.23 o 
  -1   7  11        7.77        5.09      4.08 o 
   0   7  11      334.42      405.82     39.31 o 
   1   7  11       12.77        7.18      7.51 o 
   2   7  11      111.65      108.24     38.93 o 
   3   7  11       16.61        5.11     11.18 o 
   4   7  11        7.24        3.82      4.88 o 
  -6   8  11        0.61       -6.20      6.20 o 
  -5   8  11        0.97       -1.91      5.31 o 
  -4   8  11       90.24      103.74     17.14 o 
  -3   8  11        2.92       -5.86      5.86 o 
  -2   8  11       13.84       15.12      6.67 o 
   0   8  11       11.87       15.71      7.10 o 
 -12   0  12       22.83       24.44      9.80 o 
 -11   0  12      291.22      351.85     36.18 o 
 -10   0  12       58.97       93.33     23.09 o 
  -9   0  12       83.58       83.53     21.69 o 
  -8   0  12       10.71        1.47      9.53 o 
  -7   0  12       11.35       11.20      8.31 o 
  -6   0  12      137.81      130.28     18.37 o 
  -5   0  12      216.47      226.49     24.07 o 
  -4   0  12      707.38      739.45     69.33 o 
  -3   0  12      129.76      115.67     27.48 o 
  -2   0  12      989.23      957.94     47.49 o 
  -1   0  12       44.77       57.82     12.67 o 
   0   0  12      158.24      142.25     26.02 o 
   1   0  12      132.77      146.85     28.24 o 
   2   0  12       48.61       55.79     18.41 o 
   3   0  12      219.79      254.66     34.92 o 
   4   0  12        8.02       18.32     12.71 o 
   5   0  12      147.97      115.91     22.66 o 
   6   0  12       16.43        5.87      7.01 o 
   7   0  12       27.62       16.65      9.63 o 
   8   0  12       63.52       66.41     13.11 o 
 -13   1  12        2.15       -0.94      2.95 o 
 -12   1  12        1.83        9.58      3.59 o 
 -11   1  12        5.03       15.79      6.21 o 
 -10   1  12       76.88       75.63     10.93 o 
  -9   1  12       15.50       10.29      6.81 o 
  -8   1  12       12.70        2.41      8.23 o 
  -7   1  12       45.36       54.32      9.22 o 
  -6   1  12      173.16      180.51     13.64 o 
  -5   1  12        9.87        9.93      4.90 o 
  -4   1  12       83.81       82.30      9.27 o 
  -3   1  12       92.95       86.18      9.06 o 
  -2   1  12       43.14       39.78      5.71 o 
  -1   1  12      119.93      120.15     11.43 o 
   0   1  12        0.98        0.21      5.71 o 
   1   1  12        2.53        7.05      6.85 o 
   2   1  12        3.08        4.09      6.24 o 
   3   1  12      150.07      156.37     16.15 o 
   4   1  12       95.06       82.04     11.87 o 
   5   1  12       29.61       31.20      7.62 o 
   6   1  12        1.83       -7.57      7.57 o 
   7   1  12        1.54       -3.68      5.72 o 
   8   1  12        0.33        5.89      3.58 o 
 -12   2  12        7.00       12.93      3.92 o 
 -11   2  12      183.20      196.88     14.62 o 
 -10   2  12      104.37      113.19     13.82 o 
  -9   2  12      156.63      155.81     15.41 o 
  -8   2  12      148.32      136.00     17.71 o 
  -7   2  12       99.50      104.64     12.45 o 
  -6   2  12      360.15      362.09     21.69 o 
  -5   2  12       14.17       14.89      6.57 o 
  -4   2  12      497.07      549.71     22.85 o 
  -3   2  12       34.58       45.43      7.02 o 
  -2   2  12       70.53       78.36      9.35 o 
  -1   2  12       43.80       41.64      8.63 o 
   0   2  12       19.97       23.99      8.09 o 
   1   2  12       30.91       34.50      8.97 o 
   2   2  12       17.16       36.82      9.42 o 
   3   2  12      289.19      336.04     23.08 o 
   4   2  12        6.71       16.03      7.02 o 
   5   2  12      516.71      448.13     24.74 o 
   6   2  12       27.05       10.14      5.31 o 
   7   2  12      124.19      108.45     16.56 o 
   8   2  12       96.64      101.56     15.58 o 
 -12   3  12        0.88        3.80      3.60 o 
 -11   3  12       38.83       44.08      8.98 o 
 -10   3  12        1.00        0.97      8.09 o 
  -9   3  12        8.28        5.53     12.33 o 
  -8   3  12        2.64        0.29      6.55 o 
  -7   3  12        9.39        5.53      7.82 o 
  -6   3  12       59.83       68.02      9.63 o 
  -5   3  12       37.10       27.60      7.72 o 
  -4   3  12        3.13        2.96      4.67 o 
  -3   3  12       21.05       18.29      6.51 o 
  -2   3  12        0.10        0.60      7.29 o 
  -1   3  12       19.44       23.38     11.56 o 
   0   3  12       11.74       19.21      8.21 o 
   1   3  12      220.45      291.75     25.90 o 
   2   3  12        0.15        6.99     10.33 o 
   3   3  12        3.77       18.32     10.20 o 
   4   3  12       25.88       18.95      9.20 o 
   5   3  12       36.76       18.55      6.92 o 
   6   3  12        0.34       -3.19      5.70 o 
   7   3  12       19.10       18.13      4.89 o 
   8   3  12       24.24       36.03      8.93 o 
 -11   4  12       34.79       35.78      6.84 o 
 -10   4  12        9.45       12.65      5.59 o 
  -9   4  12       78.54       66.52     11.93 o 
  -8   4  12      101.20       74.57     14.41 o 
  -7   4  12      119.40      135.86     17.61 o 
  -6   4  12      241.41      258.65     23.33 o 
  -5   4  12      105.33      119.09     13.17 o 
  -4   4  12      145.75      161.58     19.23 o 
  -3   4  12        6.34        0.76     18.34 o 
  -2   4  12      337.26      403.03     29.90 o 
  -1   4  12       42.64       66.42     12.72 o 
   0   4  12      228.09      229.89     22.37 o 
   1   4  12       73.37       98.02     15.41 o 
   2   4  12        8.33       19.87     18.21 o 
   3   4  12      386.48      437.35     30.49 o 
   4   4  12       28.65       24.86      7.41 o 
   5   4  12      469.73      341.80     53.53 o 
   6   4  12       57.65       61.05     10.18 o 
   7   4  12       51.12       37.30      8.25 o 
 -10   5  12        1.14        1.33      4.18 o 
  -9   5  12        5.36        1.42      6.52 o 
  -8   5  12        0.12       -4.04      6.08 o 
  -7   5  12       13.85        5.62      4.52 o 
  -6   5  12       18.46       17.02     11.39 o 
  -5   5  12       14.02       27.38     10.35 o 
  -4   5  12       15.16       12.17      6.52 o 
  -3   5  12       24.36       22.58      6.86 o 
  -2   5  12       48.96       42.74     11.12 o 
  -1   5  12        9.85       13.01      8.76 o 
   0   5  12        4.78       11.04      5.83 o 
   1   5  12       11.20       16.10      8.10 o 
   2   5  12        0.91        5.22     10.32 o 
   3   5  12       12.01       -1.86      8.05 o 
   4   5  12        0.02       -5.43      5.43 o 
   5   5  12        9.49       12.48      5.27 o 
   6   5  12        2.42       -5.57      5.57 o 
  -8   6  12        6.30       -7.51      7.51 o 
  -7   6  12       85.45       69.68     14.38 o 
  -6   6  12       79.47       74.42     14.84 o 
  -5   6  12        6.72        4.57      6.36 o 
  -4   6  12      125.54      157.53     23.71 o 
  -3   6  12        5.82       12.68      6.02 o 
  -2   6  12      342.10      399.56     23.50 o 
  -1   6  12        8.79        1.74      9.34 o 
   0   6  12       35.28       70.18     17.29 o 
   1   6  12       72.01       99.83     20.09 o 
   2   6  12        9.45       12.51      6.44 o 
   3   6  12      158.76      150.68     21.51 o 
   4   6  12       14.44       11.08      6.51 o 
  -5   7  12        1.76        2.86      3.91 o 
  -4   7  12        4.40        6.80      4.04 o 
  -3   7  12        1.96       11.79      7.87 o 
  -2   7  12        1.80        8.77      7.25 o 
  -1   7  12        0.22        5.59      6.39 o 
   0   7  12       33.87       47.02     13.00 o 
   1   7  12       17.56        9.08      6.60 o 
 -11   1  13        6.90        4.75      3.91 o 
 -10   1  13       18.34       15.65      5.69 o 
  -9   1  13       10.66        6.72      3.65 o 
  -8   1  13       99.47       90.21     14.48 o 
  -7   1  13       21.45       24.02      7.17 o 
  -6   1  13      273.29      328.66     19.59 o 
  -5   1  13       27.08       31.70      8.83 o 
  -4   1  13      349.14      427.54     19.40 o 
  -3   1  13      276.05      321.12     18.29 o 
  -2   1  13      122.70      139.12     12.01 o 
  -1   1  13      483.48      570.88     28.29 o 
   0   1  13        7.21        7.03     10.26 o 
   1   1  13      220.09      280.86     20.27 o 
   2   1  13       34.11       32.94      7.46 o 
   3   1  13       16.93       21.58      7.87 o 
   4   1  13       13.90        1.09      7.57 o 
   5   1  13        9.53        7.65      6.68 o 
   6   1  13      161.39      178.18     16.26 o 
   7   1  13        4.89       17.92      7.50 o 
 -11   2  13       14.83        7.99      5.33 o 
 -10   2  13       16.62       15.67      5.57 o 
  -9   2  13       27.14       17.84      8.25 o 
  -8   2  13        0.15        3.36      5.51 o 
  -7   2  13        2.02       -6.18      8.54 o 
  -6   2  13       27.30       24.46      5.71 o 
  -5   2  13        3.55       -2.33      7.79 o 
  -4   2  13       19.95       25.14      6.21 o 
  -3   2  13       14.91       10.80      4.46 o 
  -2   2  13       11.84       10.23      6.22 o 
  -1   2  13       58.21       79.59     10.79 o 
   0   2  13        5.23       11.80      6.12 o 
   1   2  13        8.57       13.78      6.22 o 
   2   2  13        0.93        4.30      6.63 o 
   3   2  13       48.56       53.62     10.35 o 
   4   2  13        0.31       -2.63      8.65 o 
   5   2  13        0.11        0.79      5.93 o 
   6   2  13        4.51       18.98      8.33 o 
 -10   3  13       42.81       39.88      9.57 o 
  -9   3  13       15.74       20.80      6.51 o 
  -8   3  13      121.68       93.20     12.79 o 
  -7   3  13       29.10       25.29      7.60 o 
  -6   3  13       76.49      104.02     13.91 o 
  -5   3  13        8.40       17.90      5.72 o 
  -4   3  13      107.17      117.20     12.19 o 
  -3   3  13       23.84       32.43     11.79 o 
  -2   3  13        6.99       24.54      9.53 o 
  -1   3  13      250.78      350.15     30.38 o 
   0   3  13       11.66       26.25      9.31 o 
   1   3  13      239.80      272.25     23.72 o 
   2   3  13        8.31        5.65      6.37 o 
   3   3  13       84.25       62.67     10.91 o 
   4   3  13      187.62      167.27     31.84 o 
   5   3  13        5.60        7.00      4.29 o 
   6   3  13      126.30      135.83     16.32 o 
  -9   4  13       15.09        5.52      3.26 o 
  -8   4  13        4.83        3.59      4.04 o 
  -7   4  13        0.13       -2.05      8.84 o 
  -6   4  13       17.78       20.39      6.86 o 
  -5   4  13        4.52       -8.11      8.70 o 
  -4   4  13       16.87       15.53      6.86 o 
  -3   4  13       37.53       38.83      9.23 o 
  -2   4  13       35.77       49.11     10.01 o 
  -1   4  13       17.84       25.55      9.59 o 
   0   4  13       28.69       40.53     10.43 o 
   1   4  13       29.69       51.88     13.31 o 
   2   4  13        0.45        3.02      4.45 o 
   3   4  13       11.07        3.15      5.01 o 
   4   4  13       18.24       26.38      6.19 o 
  -8   5  13       55.92       58.93     11.32 o 
  -7   5  13        4.93        3.17      6.74 o 
  -6   5  13      227.58      229.77     26.41 o 
  -5   5  13        5.37       -3.80      6.35 o 
  -4   5  13       92.56      142.70     21.97 o 
  -3   5  13       30.20       12.40     16.32 o 
  -2   5  13       21.95       32.90      7.90 o 
  -1   5  13      213.80      218.22     38.09 o 
   0   5  13       52.80       53.06     29.63 o 
   1   5  13      219.82      230.72     30.21 o 
   2   5  13        7.91        1.29      6.85 o 
   3   5  13       77.44       70.80     14.05 o 
  -5   6  13        0.10        0.12      4.47 o 
  -4   6  13       26.57       53.60     12.75 o 
  -3   6  13        1.60        9.29      6.81 o 
  -2   6  13       65.82       72.71     14.88 o 
  -1   6  13       10.75       11.71      9.54 o 
   0   6  13       22.06       38.18     11.69 o 
  -9   0  14       60.29       53.25     12.93 o 
  -8   0  14       12.65        4.16      6.05 o 
  -7   0  14        6.83        8.64      7.55 o 
  -6   0  14       13.09        7.58      9.31 o 
  -4   0  14       82.24      120.09     20.82 o 
  -3   0  14      404.86      584.82     46.87 o 
  -2   0  14       85.38      148.23     24.05 o 
  -1   0  14      209.61      258.72     30.93 o 
   0   0  14       13.03       10.69      7.76 o 
   1   0  14       34.83       37.57     13.41 o 
   2   0  14      102.49      138.56     20.80 o 
   3   0  14       57.67       43.61     11.62 o 
   4   0  14      178.62      188.56     20.21 o 
  -9   1  14        0.98       -7.36      7.36 o 
  -8   1  14       10.07        1.97      6.90 o 
  -7   1  14       15.37       11.58      7.27 o 
  -6   1  14        0.79       -4.58      6.86 o 
  -5   1  14        3.67       -5.90      6.24 o 
  -4   1  14        2.85       -0.21      8.32 o 
  -3   1  14        7.75       23.46      7.42 o 
  -2   1  14        2.34       -5.44      8.23 o 
  -1   1  14        0.06        5.55      5.35 o 
   0   1  14        6.61       17.12      9.20 o 
   1   1  14       23.97       36.30      8.62 o 
   2   1  14       33.32       40.39     12.42 o 
   3   1  14        8.83       -0.12      6.47 o 
   4   1  14        7.09       20.26      7.70 o 
  -8   2  14       95.24       65.04     13.43 o 
  -7   2  14       12.84       18.93      9.34 o 
  -6   2  14       22.54       22.14      7.11 o 
  -5   2  14      126.04      122.66     23.70 o 
  -4   2  14        7.14       11.78      9.03 o 
  -3   2  14      488.68      711.80     36.41 o 
  -2   2  14        9.46       34.99     16.47 o 
  -1   2  14       64.16       92.54     14.16 o 
   0   2  14       57.83       81.88     12.30 o 
   1   2  14        5.78        1.77      3.96 o 
   2   2  14      252.78      285.46     30.89 o 
   3   2  14        8.13        3.22      5.67 o 
   4   2  14      241.17      245.70     23.69 o 
  -7   3  14       10.25        3.26      4.63 o 
  -6   3  14       11.09       18.76      9.90 o 
  -5   3  14        3.86        1.90      6.98 o 
  -4   3  14       47.47       71.02     11.61 o 
  -3   3  14        1.76       -2.28      5.48 o 
  -2   3  14       47.54       73.10     12.07 o 
  -1   3  14        0.33       -1.35      4.94 o 
   0   3  14       41.82       61.15     14.07 o 
   1   3  14        0.03        6.77      5.62 o 
   2   3  14        4.12       -9.51      9.51 o 
   3   3  14        4.77       -2.21      6.16 o 
  -6   4  14       14.40       17.88      6.18 o 
  -5   4  14       77.61       83.81     15.59 o 
  -4   4  14       27.44       33.91     11.97 o 
  -3   4  14      167.55      245.93     27.85 o 
  -2   4  14       13.01       20.30     19.79 o 
  -1   4  14       93.19      125.51     14.22 o 
   0   4  14       69.39      114.13     13.06 o 
  -2   1  15      136.82      191.87     23.58 o 
  -1   1  15       20.40       35.93     10.63 o 
  -2   2  15        1.28       12.24      8.37 o 
                                                 
